# Supplementary material for: Demographic Factors and Job Characteristics Associated With Burnout in Chinese Female Nurses During Controlled COVID-19 Period: A Cross-Sectional Study
Source: Front Public Health. 2022 Jan 6;9:757113. doi: 10.3389/fpubh.2021.757113 (PMC8770950; doi:10.3389/fpubh.2021.757113)
Supplement: Supplementary file 1 [file Table_1.XLS]

## Sheet: 审查版本
number	submit	Time	org	place	city	informed consent’	Emotional exhaustion1	Emotional exhaustion2	Emotional exhaustion3	Emotional exhaustion4	Emotional exhaustion5	Depersonalization1	Depersonalization2	Depersonalization3	Depersonalization4	Reduced personal accomplishment1	Reduced personal accomplishment2	Reduced personal accomplishment3	Reduced personal accomplishment4	Reduced personal accomplishment5	Reduced personal accomplishment6	sex	year	Parental status	Marital status	non-tertiary hospitals	job tenure	Education level	Professional title	leader	Night shift	department	style	hours	Monthly salary income (	MDEmotional exhaustion	MDDepersonalization	MDReduced personal accomplishment	Ryear	Rpro	Rjob	MM	DA	PA	MDPA	MDEE	MDDA	burnout	Rburnout
3	2020/9/11 10:21:01	331秒	微信	天津	天津	1	2	2	2	2	2	2	2	2	2	4	4	4	4	4	4	1	25	1	2	4	2	3	3	2	1	1	2	4	2	3	3	5	1	2	1	10	8	24	4	2	2	2.6	1
4	2020/9/11 10:21:11	393秒	微信	天津	天津	1	2	2	1	1	1	1	3	1	2	3	2	3	3	3	3	1	25	0	1	4	2	3	3	2	2	2	2	2	4	2.4	2.75	3.83333	1	2	1	7	7	17	2.83333	1.4	1.75	1.935	1
5	2020/9/11 10:22:44	524秒	微信	天津	天津	1	3	3	2	1	1	3	3	3	3	5	5	4	3	5	4	1	23	0	1	4	2	3	3	1	2	1	2	2	4	3	4	5.33333	1	2	1	10	12	26	4.33333	2	3	3	1
7	2020/9/11 10:31:27	998秒	微信	云南	昆明	1	6	6	6	6	6	5	6	3	0	4	3	5	3	3	3	1	25	0	1	3	2	3	3	2	2	2	1	5	3	7	4.5	4.5	1	2	1	30	14	21	3.5	6	3.5	4.5	2
9	2020/9/11 10:58:57	414秒	微信	四川	成都	1	3	3	3	3	2	2	2	1	1	2	2	3	4	3	3	1	24	0	1	4	1	3	2	2	1	11	2	5	2	3.8	2.5	3.83333	1	1	1	14	6	17	2.83333	2.8	1.5	2.42	1
11	2020/9/11 11:04:42	937秒	微信	北京	北京	1	2	2	1	0	0	0	1	1	1	0	0	0	1	1	0	1	22	0	1	4	1	3	3	3	2	1	1	2	5	2	1.75	1.33333	1	2	1	5	3	2	0.333333	1	0.75	0.725	0
12	2020/9/11 11:48:36	648秒	微信	广东	广州	1	3	5	4	4	2	3	4	3	2	3	4	4	4	4	4	1	24	0	1	4	1	3	2	2	2	10	2	2	2	4.6	4	4.83333	1	1	1	18	12	23	3.83333	3.6	3	3.49	1
13	2020/9/11 12:05:38	445秒	微信	广东	深圳	1	1	2	3	4	2	2	5	5	3	4	2	2	1	1	1	1	28	0	2	4	3	4	4	3	2	11	2	1	5	3.4	4.75	2.83333	1	3	1	12	15	11	1.83333	2.4	3.75	2.635	1
14	2020/9/11 12:06:16	459秒	微信	广东	深圳	1	4	4	5	5	3	4	3	3	3	3	3	4	4	4	3	1	29	0	1	4	6	3	3	2	2	10	2	2	4	5.2	4.25	4.5	1	2	3	21	13	21	3.5	4.2	3.25	3.705	2
17	2020/9/11 12:25:02	477秒	微信	黑龙江	哈尔滨	1	2	2	2	2	2	2	2	2	1	3	2	2	2	2	2	1	22	0	1	4	1	3	2	2	2	3	2	2	4	3	2.75	3.16667	1	1	1	10	7	13	2.16667	2	1.75	1.975	1
18	2020/9/11 12:36:09	431秒	微信	广东	深圳	1	6	6	6	6	6	6	5	6	5	2	5	2	4	4	0	1	29	0	1	4	8	3	3	2	2	10	2	2	5	7	6.5	3.83333	1	2	3	30	22	17	2.83333	6	5.5	4.9	2
19	2020/9/11 12:50:05	589秒	微信	黑龙江	哈尔滨	1	5	5	4	4	5	5	5	0	1	0	0	1	0	0	0	1	31	1	2	4	8	3	4	2	2	2	2	2	4	5.6	3.75	1.16667	2	3	3	23	11	1	0.166667	4.6	2.75	2.715	1
20	2020/9/11 12:53:07	822秒	微信	广东	东莞	1	3	3	3	3	4	3	3	3	2	3	4	4	4	3	3	1	28	0	1	4	6	3	3	2	2	10	2	1	5	4.2	3.75	4.5	1	2	3	16	11	21	3.5	3.2	2.75	3.155	1
21	2020/9/11 12:55:08	363秒	微信	黑龙江	哈尔滨	1	2	1	1	1	0	0	1	0	0	6	6	6	1	1	1	1	39	9	2	4	18	4	5	4	1	2	1	2	5	2	1.25	4.5	2	4	4	5	1	21	3.5	1	0.25	1.525	1
22	2020/9/11 12:56:25	513秒	微信	黑龙江	哈尔滨	1	4	5	5	5	3	3	4	5	4	3	4	4	3	3	3	1	30	0	1	4	8	3	3	2	1	7	2	3	3	5.4	5	4.33333	2	2	3	22	16	20	3.33333	4.4	4	3.96	2
23	2020/9/11 12:57:01	542秒	微信	黑龙江	哈尔滨	1	3	3	4	3	2	2	2	2	3	3	3	3	3	3	3	1	38	8	2	4	14	3	4	1	1	3	2	2	3	4	3.25	4	2	3	4	15	9	18	3	3	2.25	2.775	1
25	2020/9/11 13:07:01	483秒	微信	广东	深圳	1	2	6	4	4	3	2	2	2	2	3	4	4	3	3	3	1	25	0	1	4	5	2	3	3	2	10	2	2	5	4.8	3	4.33333	1	2	2	19	8	20	3.33333	3.8	2	3.12	1
28	2020/9/11 13:14:56	752秒	微信	辽宁	沈阳	1	3	2	1	0	2	0	1	0	0	0	0	0	1	0	0	1	37	1	2	2	15	4	5	4	1	3	1	2	5	2.6	1.25	1.16667	2	4	4	8	1	1	0.166667	1.6	0.25	0.765	0
30	2020/9/11 13:20:41	1564秒	微信	山西	太原	1	2	3	2	2	2	2	2	0	0	2	2	4	2	3	3	1	32	6	2	4	11	3	3	2	2	2	2	2	3	3.2	2	3.66667	2	2	4	11	4	16	2.66667	2.2	1	1.98	1
31	2020/9/11 13:22:57	800秒	微信	浙江	未知	1	2	3	2	3	1	1	1	1	2	3	3	3	2	2	0	1	29	0	1	4	6	3	3	3	2	2	2	3	4	3.2	2.25	3.16667	1	2	3	11	5	13	2.16667	2.2	1.25	1.905	1
32	2020/9/11 13:23:16	311秒	微信	云南	临沧	1	1	2	2	2	1	1	1	0	1	1	1	2	1	1	1	1	24	0	1	4	3	4	3	2	2	8	1	2	5	2.6	1.75	2.16667	1	2	1	8	3	7	1.16667	1.6	0.75	1.215	0
35	2020/9/11 13:27:14	778秒	微信	黑龙江	哈尔滨	1	3	3	3	3	3	2	2	0	0	3	3	3	3	3	3	1	37	3	2	4	18	3	4	4	1	2	2	4	3	4	2	4	2	3	4	15	4	18	3	3	1	2.4	1
36	2020/9/11 13:27:45	622秒	微信	黑龙江	哈尔滨	1	3	3	3	2	2	0	0	0	0	3	3	3	3	3	3	1	30	0	1	3	11	2	3	4	1	10	2	5	3	3.6	1	4	2	2	4	13	0	18	3	2.6	0	1.94	1
37	2020/9/11 13:29:24	486秒	微信	湖北	武汉	1	2	3	4	3	1	2	2	0	0	1	1	1	1	1	1	1	35	10	2	2	13	3	4	3	1	2	2	5	4	3.6	2	2	2	3	4	13	4	6	1	2.6	1	1.64	1
38	2020/9/11 13:30:25	489秒	微信	黑龙江	哈尔滨	1	2	2	2	2	2	4	4	4	3	2	2	3	2	2	2	1	25	0	1	4	3	3	3	2	2	3	2	2	4	3	4.75	3.16667	1	2	1	10	15	13	2.16667	2	3.75	2.575	1
39	2020/9/11 13:30:48	702秒	微信	黑龙江	哈尔滨	1	2	2	2	2	0	1	1	0	1	0	3	0	0	0	0	1	47	24	2	4	29	3	5	4	1	11	1	2	4	2.6	1.75	1.5	3	4	5	8	3	3	0.5	1.6	0.75	1.015	0
40	2020/9/11 13:33:21	411秒	微信	辽宁	大连	1	6	6	6	6	3	6	6	6	6	3	0	4	5	4	3	1	26	0	2	4	5	3	3	2	2	2	2	2	4	6.4	7	4.16667	1	2	2	27	24	19	3.16667	5.4	6	4.91	2
41	2020/9/11 13:34:26	973秒	微信	天津	天津	1	2	2	2	2	2	2	2	2	2	2	2	2	2	2	2	1	35	2	2	4	14	3	4	4	1	4	2	3	5	3	3	3	2	3	4	10	8	12	2	2	2	2	1
42	2020/9/11 13:35:21	2264秒	微信	山西	太原	1	3	3	2	3	3	2	2	2	2	3	4	3	3	3	3	1	32	0	2	4	9	3	4	3	2	2	2	2	2	3.8	3	4.16667	2	3	3	14	8	19	3.16667	2.8	2	2.67	1
43	2020/9/11 13:40:06	484秒	微信	黑龙江	哈尔滨	1	1	1	1	1	1	1	1	1	1	5	5	5	0	0	0	1	32	0	2	4	11	3	4	3	1	10	2	2	3	2	2	3.5	2	3	4	5	4	15	2.5	1	1	1.45	0
44	2020/9/11 13:40:18	320秒	微信	云南	昆明	1	2	2	2	2	2	2	2	4	4	2	4	3	4	4	4	1	28	3	2	4	5	3	3	2	1	11	2	2	3	3	4	4.5	1	2	2	10	12	21	3.5	2	3	2.75	1
45	2020/9/11 13:40:44	996秒	微信	北京	北京	1	2	3	2	2	1	2	2	1	0	0	0	0	0	2	2	1	27	1	2	4	5	3	3	3	2	2	2	2	5	3	2.25	1.66667	1	2	2	10	5	4	0.666667	2	1.25	1.375	0
49	2020/9/11 13:54:06	1014秒	微信	黑龙江	哈尔滨	1	6	6	6	3	3	6	6	0	0	2	0	4	3	0	0	1	27	0	1	4	5	3	3	2	2	3	2	4	4	5.8	4	2.5	1	2	2	24	12	9	1.5	4.8	3	3.27	1
53	2020/9/11 14:04:52	519秒	微信	河北	保定	1	5	5	4	2	4	5	5	5	5	1	3	6	4	4	3	1	30	0	1	4	7	2	3	3	2	8	2	3	3	5	6	4.5	2	2	3	20	20	21	3.5	4	5	4.15	2
54	2020/9/11 14:04:57	415秒	微信	重庆	重庆	1	5	5	5	5	6	6	6	6	3	3	3	3	3	3	3	1	26	0	1	4	3	3	3	2	2	4	2	3	2	6.2	6.25	4	1	2	1	26	21	18	3	5.2	5.25	4.555	2
56	2020/9/11 14:09:26	671秒	微信	辽宁	大连	1	0	0	0	0	0	1	2	1	2	1	1	2	0	0	1	1	37	5	2	4	14	3	4	2	1	6	1	2	4	1	2.5	1.83333	2	3	4	0	6	5	0.833333	0	1.5	0.7	0
57	2020/9/11 14:12:08	489秒	微信	陕西	渭南	1	3	3	3	3	3	2	1	2	2	3	3	3	3	3	3	1	49	21	2	4	30	3	5	4	1	4	1	4	2	4	2.75	4	3	4	5	15	7	18	3	3	1.75	2.625	1
60	2020/9/11 14:18:28	479秒	微信	河北	沧州	1	2	2	2	2	2	2	3	2	1	3	4	3	3	3	3	1	30	3	2	4	7	3	3	3	1	6	2	2	3	3	3	4.16667	2	2	3	10	8	19	3.16667	2	2	2.35	1
62	2020/9/11 14:19:26	985秒	微信	北京	北京	1	2	2	2	2	1	1	2	1	2	3	3	3	3	3	3	1	28	0	2	4	5	3	3	3	2	2	1	4	3	2.8	2.5	4	1	2	2	9	6	18	3	1.8	1.5	2.07	1
63	2020/9/11 14:29:19	238秒	微信	黑龙江	哈尔滨	1	2	2	2	2	2	2	2	2	2	4	4	4	4	4	4	1	27	0	1	4	5	3	3	2	2	7	2	5	4	3	3	5	1	2	2	10	8	24	4	2	2	2.6	1
64	2020/9/11 14:30:10	533秒	微信	福建	厦门	1	4	4	4	3	2	3	3	2	1	2	2	2	2	3	2	1	34	2	2	4	13	3	4	2	2	3	1	3	4	4.4	3.25	3.16667	2	3	4	17	9	13	2.16667	3.4	2.25	2.685	1
65	2020/9/11 14:37:15	746秒	微信	广东	深圳	1	6	6	6	6	5	3	3	0	1	2	4	6	4	4	2	1	27	0	1	4	3	3	3	2	2	11	2	3	5	6.8	2.75	4.66667	1	2	1	29	7	22	3.66667	5.8	1.75	3.945	2
66	2020/9/11 14:37:27	457秒	微信	黑龙江	哈尔滨	1	5	5	5	5	5	5	5	5	5	3	2	5	4	4	4	1	25	0	1	4	3	3	3	2	2	10	2	3	5	6	6	4.66667	1	2	1	25	20	22	3.66667	5	5	4.6	2
68	2020/9/11 14:49:08	494秒	微信	辽宁	大连	1	1	1	1	1	1	1	1	1	1	5	4	6	0	0	0	1	37	9	2	4	19	3	5	4	1	3	2	2	3	2	2	3.5	2	4	4	5	4	15	2.5	1	1	1.45	0
69	2020/9/11 14:50:34	598秒	微信	辽宁	沈阳	1	6	6	6	6	6	6	3	0	0	4	0	4	3	3	3	1	32	0	1	4	7	3	3	2	2	3	2	3	2	7	3.25	3.83333	2	2	3	30	9	17	2.83333	6	2.25	3.925	2
70	2020/9/11 14:57:00	4030秒	微信	北京	北京	1	1	1	2	2	2	2	1	1	2	2	3	3	2	2	2	1	32	1	2	2	9	3	3	2	1	11	2	4	3	2.6	2.5	3.33333	2	2	3	8	6	14	2.33333	1.6	1.5	1.79	1
72	2020/9/11 15:00:10	478秒	微信	江苏	南京	1	5	5	3	6	4	5	3	3	3	2	4	4	4	4	3	1	29	1	2	4	10	3	3	2	2	3	2	2	5	5.6	4.5	4.5	1	2	3	23	14	21	3.5	4.6	3.5	3.94	2
73	2020/9/11 15:03:24	1379秒	微信	辽宁	沈阳	1	2	2	1	1	1	2	3	1	2	3	4	3	4	4	1	1	28	0	1	4	6	3	3	3	2	3	2	2	3	2.4	3	4.16667	1	2	3	7	8	19	3.16667	1.4	2	2.11	1
74	2020/9/11 15:05:59	530秒	微信	黑龙江	哈尔滨	1	2	3	1	2	2	2	3	2	2	1	1	2	3	2	0	1	28	1	2	4	7	3	4	2	2	2	2	2	2	3	3.25	2.5	1	3	3	10	9	9	1.5	2	2.25	1.925	1
76	2020/9/11 15:17:45	1083秒	微信	福建	厦门	1	3	3	2	2	1	2	2	2	1	3	3	3	3	3	3	1	35	8	2	4	14	3	4	4	1	3	2	2	5	3.2	2.75	4	2	3	4	11	7	18	3	2.2	1.75	2.305	1
78	2020/9/11 15:20:24	339秒	微信	四川	成都	1	2	2	2	2	2	2	2	2	2	3	3	3	3	3	3	1	35	3	2	1	1	3	1	2	2	11	3	3	3	3	3	4	2	1	1	10	8	18	3	2	2	2.3	1
79	2020/9/11 15:21:32	410秒	微信	北京	北京	1	2	2	1	1	1	1	1	1	2	0	1	1	3	3	3	1	28	0	2	4	5	3	3	3	2	3	2	2	4	2.4	2.25	2.83333	1	2	2	7	5	11	1.83333	1.4	1.25	1.485	0
80	2020/9/11 15:23:04	619秒	微信	黑龙江	大兴安岭	1	2	2	1	1	0	1	2	0	1	3	3	3	2	2	2	1	23	0	1	4	1	3	2	2	2	2	1	1	3	2.2	2	3.5	1	1	1	6	4	15	2.5	1.2	1	1.53	1
81	2020/9/11 15:24:47	992秒	微信	福建	厦门	1	2	3	3	2	2	3	2	1	1	0	0	0	2	2	2	1	33	0	2	4	11	3	4	3	2	3	2	1	5	3.4	2.75	2	2	3	4	12	7	6	1	2.4	1.75	1.785	1
82	2020/9/11 15:28:04	467秒	微信	北京	北京	1	2	3	2	1	2	2	2	1	3	1	4	0	0	3	0	1	28	3	2	4	6	3	3	3	2	3	2	2	3	3	3	2.33333	1	2	3	10	8	8	1.33333	2	2	1.8	1
83	2020/9/11 15:28:25	548秒	微信	吉林	长春	1	2	2	2	2	2	2	2	1	2	3	2	3	3	3	3	1	32	2	2	4	8	4	3	2	2	8	1	1	5	3	2.75	3.83333	2	2	3	10	7	17	2.83333	2	1.75	2.175	1
84	2020/9/11 15:32:43	468秒	微信	黑龙江	哈尔滨	1	2	3	1	2	1	2	1	1	0	3	2	2	3	3	2	1	37	6	2	4	12	4	6	1	1	7	1	4	3	2.8	2	3.5	2	4	4	9	4	15	2.5	1.8	1	1.77	1
85	2020/9/11 15:35:27	1102秒	微信	黑龙江	哈尔滨	1	2	2	4	4	2	2	2	0	1	3	1	3	0	0	2	1	36	5	2	4	13	3	4	2	1	5	1	3	3	3.8	2.25	2.5	2	3	4	14	5	9	1.5	2.8	1.25	1.945	1
86	2020/9/11 15:39:26	662秒	微信	黑龙江	哈尔滨	1	1	2	1	1	0	0	2	2	1	2	2	2	2	4	0	1	25	1	2	4	4	3	3	2	2	5	2	3	4	2	2.25	3	1	2	2	5	5	12	2	1	1.25	1.375	0
88	2020/9/11 15:55:02	657秒	微信	辽宁	沈阳	1	2	3	2	0	0	0	0	0	0	3	3	3	3	3	3	1	28	1	2	4	5	3	2	3	2	3	2	2	2	2.4	1	4	1	1	2	7	0	18	3	1.4	0	1.46	0
90	2020/9/11 16:06:15	296秒	微信	广东	佛山	1	0	2	1	2	1	2	2	2	2	4	4	4	4	4	4	1	37	4	2	3	12	2	4	3	2	9	1	2	4	2.2	3	5	2	3	4	6	8	24	4	1.2	2	2.28	1
93	2020/9/11 16:12:22	500秒	微信	安徽	合肥	1	2	2	1	2	2	2	3	2	2	2	1	1	1	1	1	1	37	11	3	4	14	3	4	3	2	4	2	2	5	2.8	3.25	2.16667	2	3	4	9	9	7	1.16667	1.8	2.25	1.745	1
94	2020/9/11 16:14:49	514秒	微信	北京	北京	1	6	6	6	6	6	6	6	6	6	3	3	4	4	4	4	1	38	5	2	4	16	2	3	2	2	4	1	3	3	7	7	4.66667	2	2	4	30	24	22	3.66667	6	6	5.3	2
95	2020/9/11 16:16:05	1189秒	微信	黑龙江	哈尔滨	1	6	5	6	5	5	6	4	4	5	2	2	1	1	4	2	1	38	14	2	4	17	3	5	3	1	4	1	2	2	6.4	5.75	3	2	4	4	27	19	12	2	5.4	4.75	4.185	2
97	2020/9/11 16:18:17	454秒	微信	海南	海口	1	1	1	1	1	1	1	1	1	1	3	3	3	3	3	3	1	26	0	1	4	4	3	2	2	2	11	2	1	5	2	2	4	1	1	2	5	4	18	3	1	1	1.6	1
101	2020/9/11 16:25:05	393秒	微信	贵州	贵阳	1	0	0	0	0	0	0	0	0	0	0	0	0	0	0	0	1	32	7	2	4	12	3	4	2	2	4	2	2	4	1	1	1	2	3	4	0	0	0	0	0	0	0	0
103	2020/9/11 16:29:17	524秒	微信	福建	厦门	1	2	2	2	2	2	2	2	2	1	4	3	4	3	3	3	1	25	0	1	4	2	3	3	2	2	1	2	3	4	3	2.75	4.33333	1	2	1	10	7	20	3.33333	2	1.75	2.325	1
104	2020/9/11 16:29:31	614秒	微信	上海	上海	1	2	2	1	2	0	1	2	2	1	3	0	3	2	2	2	1	27	0	2	4	1	4	3	2	1	1	2	2	3	2.4	2.5	3	1	2	1	7	6	12	2	1.4	1.5	1.61	1
108	2020/9/11 16:42:23	770秒	微信	辽宁	大连	1	2	2	1	0	1	2	3	2	2	0	4	3	3	0	0	1	32	6	2	4	10	3	3	2	2	3	2	2	2	2.2	3.25	2.66667	2	2	3	6	9	10	1.66667	1.2	2.25	1.655	1
109	2020/9/11 16:45:44	453秒	微信	黑龙江	哈尔滨	1	2	3	2	2	1	2	2	1	1	2	2	2	2	2	2	1	36	8	2	4	13	3	5	2	1	10	1	3	2	3	2.5	3	2	4	4	10	6	12	2	2	1.5	1.85	1
111	2020/9/11 16:49:27	893秒	微信	河北	保定	1	5	4	5	3	4	2	5	2	0	2	2	3	2	4	4	1	31	0	1	4	12	3	4	2	2	4	2	5	3	5.2	3.25	3.83333	2	3	4	21	9	17	2.83333	4.2	2.25	3.205	1
112	2020/9/11 16:53:02	701秒	微信	四川	成都	1	3	4	2	2	2	2	3	4	2	2	3	4	3	3	2	1	30	0	2	4	6	3	3	3	2	2	1	2	4	3.6	3.75	3.83333	2	2	3	13	11	17	2.83333	2.6	2.75	2.715	1
114	2020/9/11 17:03:38	396秒	微信	黑龙江	哈尔滨	1	3	3	2	2	2	2	2	1	2	3	3	3	2	3	2	1	38	0	3	4	16	3	4	4	1	2	1	5	4	3.4	2.75	3.66667	2	3	4	12	7	16	2.66667	2.4	1.75	2.285	1
116	2020/9/11 17:22:07	505秒	微信	辽宁	大连	1	3	4	4	1	2	3	3	2	2	2	2	0	0	0	0	1	33	0	2	4	10	3	3	3	1	3	2	2	3	3.8	3.5	1.66667	2	2	3	14	10	4	0.666667	2.8	2.5	2.07	1
119	2020/9/11 17:41:45	410秒	微信	天津	天津	1	3	3	4	4	2	2	2	2	3	1	3	1	1	1	1	1	29	1	2	4	6	3	3	3	2	3	1	3	5	4.2	3.25	2.33333	1	2	3	16	9	8	1.33333	3.2	2.25	2.355	1
120	2020/9/11 17:47:34	507秒	微信	湖北	武汉	1	6	6	6	6	6	6	6	6	6	0	4	0	4	5	0	1	38	6	2	4	16	3	4	4	1	11	1	2	5	7	7	3.16667	2	3	4	30	24	13	2.16667	6	6	4.85	2
121	2020/9/11 17:47:39	377秒	微信	吉林	长春	1	2	2	0	0	0	3	0	2	6	0	6	0	0	6	0	1	32	8	2	4	8	4	4	2	2	8	1	5	5	1.8	3.75	3	2	3	3	4	11	12	2	0.8	2.75	1.745	1
122	2020/9/11 17:49:10	883秒	微信	湖北	武汉	1	2	1	2	1	1	1	1	1	2	2	2	2	1	2	1	1	30	0	1	4	9	3	4	2	2	4	2	2	5	2.4	2.25	2.66667	2	3	3	7	5	10	1.66667	1.4	1.25	1.435	0
123	2020/9/11 17:49:28	813秒	微信	吉林	长春	1	2	3	2	2	1	1	1	0	0	3	3	3	3	3	3	1	33	5	2	4	8	3	4	3	2	3	2	4	5	3	1.5	4	2	3	3	10	2	18	3	2	0.5	1.85	1
124	2020/9/11 17:51:19	558秒	微信	黑龙江	哈尔滨	1	6	6	6	6	6	6	6	6	6	0	0	0	0	0	0	1	36	5	2	4	14	3	4	2	2	4	1	2	4	7	7	1	2	3	4	30	24	0	0	6	6	4.2	2
125	2020/9/11 17:54:22	675秒	微信	黑龙江	大庆	1	3	5	2	4	2	1	2	0	1	0	0	0	0	0	0	1	33	7	2	4	10	3	4	3	1	2	2	3	2	4.2	2	1	2	3	3	16	4	0	0	3.2	1	1.58	1
126	2020/9/11 17:59:17	584秒	微信	吉林	长春	1	6	6	3	3	2	3	3	0	0	0	0	3	0	0	0	1	42	16	2	4	22	3	4	4	1	8	1	5	5	5	2.5	1.5	3	3	5	20	6	3	0.5	4	1.5	2.2	1
129	2020/9/11 18:12:29	682秒	微信	吉林	长春	1	4	4	4	3	4	2	3	2	2	4	3	2	2	2	2	1	39	7	2	4	16	3	4	3	2	8	2	3	4	4.8	3.25	3.5	2	3	4	19	9	15	2.5	3.8	2.25	2.945	1
130	2020/9/11 18:13:54	690秒	微信	吉林	长春	1	0	1	0	0	0	0	0	0	0	0	0	0	0	0	0	1	34	6	2	4	13	3	2	2	2	8	2	2	5	1.2	1	1	2	1	4	1	0	0	0	0.2	0	0.08	0
132	2020/9/11 18:22:41	1001秒	微信	天津	天津	1	2	1	2	3	1	5	6	4	5	4	4	5	4	4	4	1	25	0	1	4	2	3	3	2	1	6	2	2	4	2.8	6	5.16667	1	2	1	9	20	25	4.16667	1.8	5	3.47	1
133	2020/9/11 18:27:38	780秒	微信	吉林	未知	1	1	1	1	1	0	0	0	0	0	1	0	0	0	0	0	1	39	7	2	4	16	3	4	2	1	8	1	2	5	1.8	1	1.16667	2	3	4	4	0	1	0.166667	0.8	0	0.37	0
134	2020/9/11 18:49:30	466秒	微信	山西	太原	1	2	2	0	2	0	1	1	0	0	2	1	0	0	0	0	1	29	2	2	4	4	3	3	2	2	2	2	2	3	2.2	1.5	1.5	1	2	2	6	2	3	0.5	1.2	0.5	0.78	0
135	2020/9/11 18:53:57	627秒	微信	四川	成都	1	2	2	2	2	2	2	3	3	4	3	4	4	4	3	3	1	28	0	2	4	4	4	3	2	1	3	2	2	5	3	4	4.5	1	2	2	10	12	21	3.5	2	3	2.75	1
136	2020/9/11 19:01:19	613秒	微信	吉林	长春	1	2	2	2	2	1	2	2	2	3	3	4	4	4	4	4	1	29	0	2	2	5	3	3	2	2	8	2	2	4	2.8	3.25	4.83333	1	2	2	9	9	23	3.83333	1.8	2.25	2.545	1
137	2020/9/11 19:04:08	548秒	微信	辽宁	大连	1	3	3	3	3	3	3	3	3	3	3	3	3	3	3	3	1	31	1	2	4	11	3	4	3	2	3	2	1	2	4	4	4	2	3	4	15	12	18	3	3	3	3	1
138	2020/9/11 19:07:44	1138秒	微信	黑龙江	哈尔滨	1	2	2	2	2	0	1	2	2	2	3	1	1	2	3	3	1	37	0	1	4	13	3	4	4	1	3	2	2	3	2.6	2.75	3.16667	2	3	4	8	7	13	2.16667	1.6	1.75	1.815	1
140	2020/9/11 19:12:01	513秒	微信	北京	北京	1	2	2	2	2	2	1	0	2	2	0	0	0	0	0	0	1	25	0	1	3	3	3	3	3	2	3	2	2	5	3	2.25	1	1	2	1	10	5	0	0	2	1.25	1.175	0
142	2020/9/11 19:32:05	4081秒	微信	黑龙江	哈尔滨	1	4	3	2	4	1	0	0	0	0	0	0	0	0	0	0	1	27	0	1	4	6	2	3	2	2	2	2	2	3	3.8	1	1	1	2	3	14	0	0	0	2.8	0	1.12	0
144	2020/9/11 19:36:45	4003秒	微信	江苏	扬州	1	3	3	3	3	2	3	2	3	3	4	4	4	3	4	3	1	33	2	2	4	10	3	4	2	2	3	2	5	5	3.8	3.75	4.66667	2	3	3	14	11	22	3.66667	2.8	2.75	3.045	1
145	2020/9/11 19:45:39	516秒	微信	吉林	长春	1	0	1	0	0	0	0	0	0	0	2	0	2	0	2	1	1	30	1	2	4	5	3	3	3	2	8	2	5	5	1.2	1	2.16667	2	2	2	1	0	7	1.16667	0.2	0	0.43	0
146	2020/9/11 19:51:26	500秒	微信	四川	成都	1	6	6	5	6	3	6	5	3	5	1	5	4	4	4	1	1	34	0	3	4	12	3	4	3	2	2	2	2	3	6.2	5.75	4.16667	2	3	4	26	19	19	3.16667	5.2	4.75	4.455	2
147	2020/9/11 20:07:49	378秒	微信	四川	成都	1	6	6	6	6	6	6	6	6	6	3	3	2	3	3	3	1	40	2	2	4	20	3	4	2	1	2	1	2	4	7	7	3.83333	3	3	4	30	24	17	2.83333	6	6	5.05	2
149	2020/9/11 20:23:56	594秒	微信	四川	成都	1	3	3	3	3	2	2	3	2	2	3	3	4	3	3	2	1	40	13	2	4	18	3	4	3	1	2	2	3	4	3.8	3.25	4	3	3	4	14	9	18	3	2.8	2.25	2.695	1
150	2020/9/11 20:32:53	377秒	微信	福建	厦门	1	1	2	2	1	0	1	1	1	1	0	0	0	0	1	1	1	34	2	2	4	12	3	4	3	2	2	2	1	4	2.2	2	1.33333	2	3	4	6	4	2	0.333333	1.2	1	0.88	0
153	2020/9/11 21:01:50	429秒	微信	福建	厦门	1	1	1	1	1	1	1	1	1	2	3	3	3	3	3	3	1	34	0	2	4	13	3	3	2	1	2	2	2	4	2	2.25	4	2	2	4	5	5	18	3	1	1.25	1.675	1
155	2020/9/11 21:04:46	513秒	微信	江苏	南京	1	6	6	6	6	5	5	5	5	5	1	1	1	1	3	1	1	29	1	2	4	7	3	3	3	2	3	2	2	5	6.8	6	2.33333	1	2	3	29	20	8	1.33333	5.8	5	4.22	2
156	2020/9/11 21:10:08	539秒	微信	四川	成都	1	5	5	4	4	4	5	4	4	5	1	2	5	1	2	2	1	27	0	1	3	10	3	3	2	2	2	2	3	3	5.4	5.5	3.16667	1	2	3	22	18	13	2.16667	4.4	4.5	3.76	2
158	2020/9/11 21:13:07	783秒	微信	天津	天津	1	4	5	2	2	1	2	5	1	3	2	2	2	1	1	1	1	27	0	2	4	4	3	3	3	2	2	1	2	5	3.8	3.75	2.5	1	2	2	14	11	9	1.5	2.8	2.75	2.395	1
160	2020/9/11 21:19:14	808秒	微信	四川	成都	1	4	4	4	4	4	3	3	1	1	2	2	2	2	2	2	1	42	4	2	4	24	3	4	3	2	3	1	2	5	5	3	3	3	3	5	20	8	12	2	4	2	2.8	1
161	2020/9/11 21:19:19	1068秒	微信	山东	泰安	1	2	3	2	1	0	0	2	0	0	4	3	3	0	0	0	1	28	1	2	4	5	2	3	3	2	2	2	2	1	2.6	1.5	2.66667	1	2	2	8	2	10	1.66667	1.6	0.5	1.29	0
162	2020/9/11 21:20:04	505秒	微信	辽宁	营口	1	1	1	1	1	1	1	1	1	2	3	5	0	0	4	2	1	23	0	1	4	1	3	2	2	1	2	1	2	1	2	2.25	3.33333	1	1	1	5	5	14	2.33333	1	1.25	1.475	0
163	2020/9/11 21:24:17	455秒	微信	四川	成都	1	6	6	6	6	6	6	6	6	6	3	4	3	5	4	0	1	27	0	2	4	7	3	3	2	2	3	2	2	3	7	7	4.16667	1	2	3	30	24	19	3.16667	6	6	5.15	2
164	2020/9/11 21:24:32	1251秒	微信	四川	成都	1	1	2	1	1	0	0	0	0	1	2	2	0	3	4	0	1	35	8	2	4	12	3	3	3	2	3	2	2	5	2	1.25	2.83333	2	2	4	5	1	11	1.83333	1	0.25	1.025	0
166	2020/9/11 21:28:19	657秒	微信	山东	青岛	1	4	6	6	6	5	3	2	2	2	2	3	3	3	3	3	1	25	0	2	4	2	3	3	2	2	10	2	2	4	6.4	3.25	3.83333	1	2	1	27	9	17	2.83333	5.4	2.25	3.685	2
168	2020/9/11 21:34:32	1259秒	微信	四川	成都	1	2	5	1	4	2	2	2	2	2	3	2	3	2	2	2	1	50	21	2	2	27	3	4	3	1	3	2	2	5	3.8	3	3.33333	4	3	5	14	8	14	2.33333	2.8	2	2.42	1
169	2020/9/11 21:36:24	572秒	微信	辽宁	大连	1	3	3	3	3	2	2	1	1	1	3	3	3	3	3	3	1	40	12	2	4	20	3	4	2	1	3	1	2	3	3.8	2.25	4	3	3	4	14	5	18	3	2.8	1.25	2.395	1
170	2020/9/11 21:37:09	1194秒	微信	四川	成都	1	2	2	2	2	1	2	2	1	1	0	0	2	0	0	0	1	34	5	2	4	12	3	3	3	2	3	2	1	5	2.8	2.5	1.33333	2	2	4	9	6	2	0.333333	1.8	1.5	1.27	0
172	2020/9/11 21:40:55	1175秒	微信	四川	成都	1	2	3	0	2	1	1	2	0	0	3	5	3	3	3	3	1	34	9	2	4	14	3	3	3	2	3	2	2	5	2.6	1.75	4.33333	2	2	4	8	3	20	3.33333	1.6	0.75	1.865	1
173	2020/9/11 21:42:32	401秒	微信	北京	北京	1	3	3	3	3	2	2	2	2	2	3	3	3	3	3	3	1	29	0	1	4	3	4	4	2	2	3	2	2	3	3.8	3	4	1	3	1	14	8	18	3	2.8	2	2.62	1
174	2020/9/11 21:42:35	377秒	微信	四川	成都	1	3	3	2	4	3	2	1	1	2	4	0	0	0	0	0	1	32	6	2	4	14	3	3	3	2	3	2	2	5	4	2.5	1.66667	2	2	4	15	6	4	0.666667	3	1.5	1.85	1
175	2020/9/11 21:43:09	345秒	微信	北京	北京	1	2	2	2	2	2	2	2	1	2	3	3	4	3	3	4	1	26	0	2	4	5	3	3	3	2	2	2	2	4	3	2.75	4.33333	1	2	2	10	7	20	3.33333	2	1.75	2.325	1
176	2020/9/11 21:44:01	821秒	微信	四川	成都	1	2	2	1	2	1	1	1	0	0	3	3	3	0	2	0	1	38	8	2	4	15	3	3	3	2	3	2	2	5	2.6	1.5	2.83333	2	2	4	8	2	11	1.83333	1.6	0.5	1.34	0
177	2020/9/11 21:55:34	2797秒	微信	重庆	重庆	1	3	3	3	3	2	3	3	3	2	2	3	3	3	3	3	1	28	0	1	4	6	3	3	3	2	2	2	2	5	3.8	3.75	3.83333	1	2	3	14	11	17	2.83333	2.8	2.75	2.795	1
178	2020/9/11 22:04:33	442秒	微信	北京	北京	1	4	4	4	3	2	2	5	5	3	0	4	6	5	5	2	1	29	0	2	4	7	3	3	3	2	4	1	3	5	4.4	4.75	4.66667	1	2	3	17	15	22	3.66667	3.4	3.75	3.585	2
179	2020/9/11 22:04:48	1459秒	微信	黑龙江	佳木斯	1	2	2	2	2	2	1	1	1	1	3	5	3	3	3	3	1	49	27	2	4	30	3	5	3	1	2	1	1	3	3	2	4.33333	3	4	5	10	4	20	3.33333	2	1	2.1	1
180	2020/9/11 22:08:59	472秒	微信	四川	成都	1	2	3	2	2	1	1	0	1	0	2	2	2	0	2	2	1	35	8	2	4	13	3	3	3	2	3	2	2	4	3	1.5	2.66667	2	2	4	10	2	10	1.66667	2	0.5	1.45	0
182	2020/9/11 22:13:32	510秒	微信	四川	成都	1	1	1	1	1	1	0	0	0	0	3	3	3	3	3	3	1	41	4	2	4	20	3	4	3	2	3	2	2	4	2	1	4	3	3	4	5	0	18	3	1	0	1.3	0
185	2020/9/11 22:31:58	1103秒	微信	重庆	重庆	1	2	2	2	2	0	0	2	0	3	2	4	4	3	4	3	1	30	0	2	4	8	3	3	3	2	2	2	2	4	2.6	2.25	4.33333	2	2	3	8	5	20	3.33333	1.6	1.25	2.015	1
186	2020/9/11 22:32:11	936秒	微信	福建	厦门	1	2	2	1	0	0	1	2	0	2	2	1	3	1	2	1	1	33	5	2	4	8	3	4	2	2	3	2	1	4	2	2.25	2.66667	2	3	3	5	5	10	1.66667	1	1.25	1.275	0
187	2020/9/11 22:35:16	522秒	微信	四川	成都	1	2	2	1	1	0	0	0	0	0	0	0	0	0	0	0	1	36	1	2	4	15	3	3	2	2	3	2	4	5	2.2	1	1	2	2	4	6	0	0	0	1.2	0	0.48	0
188	2020/9/11 22:51:26	727秒	微信	北京	北京	1	2	3	1	2	1	1	2	1	1	3	0	3	0	2	2	1	30	1	2	4	9	3	3	3	2	3	2	2	4	2.8	2.25	2.66667	2	2	3	9	5	10	1.66667	1.8	1.25	1.595	1
189	2020/9/11 22:59:17	504秒	微信	四川	成都	1	2	2	1	1	1	1	1	0	0	2	0	1	2	1	1	1	28	0	1	4	8	3	3	3	2	3	2	2	4	2.4	1.5	2.16667	1	2	3	7	2	7	1.16667	1.4	0.5	1.06	0
192	2020/9/11 23:05:19	564秒	微信	广东	广州	1	2	3	2	2	1	1	2	0	0	4	1	4	1	2	4	1	22	0	1	1	1	3	1	2	2	3	2	2	1	3	1.75	3.66667	1	1	1	10	3	16	2.66667	2	0.75	1.825	1
193	2020/9/11 23:07:10	453秒	微信	山东	青岛	1	2	2	2	2	2	2	3	2	1	2	2	2	3	3	3	1	25	0	1	4	3	2	2	3	2	10	2	3	4	3	3	3.5	1	1	1	10	8	15	2.5	2	2	2.15	1
194	2020/9/11 23:26:17	364秒	微信	山东	青岛	1	2	3	2	1	1	0	0	0	0	0	0	0	0	0	0	1	38	3	2	4	14	3	4	3	2	10	2	2	4	2.8	1	1	2	3	4	9	0	0	0	1.8	0	0.72	0
195	2020/9/11 23:53:01	1007秒	微信	山东	未知	1	4	4	3	4	2	3	3	2	2	3	3	3	2	2	2	1	39	0	3	4	17	2	4	2	2	10	2	2	4	4.4	3.5	3.5	2	3	4	17	10	15	2.5	3.4	2.5	2.86	1
196	2020/9/12 0:13:08	442秒	微信	四川	成都	1	2	2	2	2	1	1	1	1	1	3	3	3	3	3	3	1	23	0	1	4	2	3	2	2	2	3	2	2	2	2.8	2	4	1	1	1	9	4	18	3	1.8	1	1.92	1
197	2020/9/12 0:26:06	806秒	微信	四川	成都	1	1	1	0	1	0	0	0	0	0	1	1	1	1	1	1	1	32	7	3	4	12	3	4	3	2	3	2	3	4	1.6	1	2	2	3	4	3	0	6	1	0.6	0	0.54	0
199	2020/9/12 1:24:12	632秒	微信	四川	成都	1	4	4	3	3	3	2	1	1	1	2	4	5	4	4	3	1	33	5	3	4	13	3	3	3	2	3	2	2	5	4.4	2.25	4.66667	2	2	4	17	5	22	3.66667	3.4	1.25	2.835	1
202	2020/9/12 6:54:02	794秒	微信	贵州	贵阳	1	2	2	2	2	2	3	2	2	3	3	4	4	3	4	3	1	33	1	2	4	9	3	4	2	1	4	1	2	5	3	3.5	4.5	2	3	3	10	10	21	3.5	2	2.5	2.6	1
203	2020/9/12 7:29:12	864秒	微信	重庆	重庆	1	4	4	2	2	2	2	2	2	1	2	5	5	3	4	3	1	30	0	2	4	6	3	3	3	2	2	2	2	5	3.8	2.75	4.66667	2	2	3	14	7	22	3.66667	2.8	1.75	2.745	1
204	2020/9/12 7:43:19	792秒	微信	山东	济南	1	1	1	1	1	0	1	0	1	1	3	3	0	0	0	0	1	24	0	1	4	1	2	2	2	2	10	2	2	2	1.8	1.75	2	1	1	1	4	3	6	1	0.8	0.75	0.845	0
205	2020/9/12 7:47:54	1215秒	微信	四川	成都	1	2	5	1	1	0	0	1	1	0	0	3	0	1	0	0	1	50	19	3	4	25	3	4	3	1	3	2	2	5	2.8	1.5	1.66667	4	3	5	9	2	4	0.666667	1.8	0.5	1.07	0
206	2020/9/12 8:03:46	581秒	微信	福建	厦门	1	1	1	1	1	1	1	1	1	1	5	5	5	5	5	1	1	31	2	2	4	9	2	3	3	2	2	2	2	1	2	2	5.33333	2	2	3	5	4	26	4.33333	1	1	2	1
207	2020/9/12 8:19:08	523秒	微信	山东	济南	1	2	3	3	3	2	2	5	3	2	4	3	4	3	2	1	1	29	0	2	4	1	4	3	2	1	10	2	2	3	3.6	4	3.83333	1	2	1	13	12	17	2.83333	2.6	3	2.79	1
208	2020/9/12 8:34:39	694秒	微信	山东	青岛	1	1	1	1	1	1	1	1	0	0	6	2	2	2	2	2	1	26	0	1	4	2	4	3	1	1	11	2	5	5	2	1.5	3.66667	1	2	1	5	2	16	2.66667	1	0.5	1.35	0
209	2020/9/12 8:59:33	340秒	微信	黑龙江	哈尔滨	1	1	2	1	1	1	1	1	1	1	2	2	2	2	2	2	1	22	0	1	4	1	3	2	2	2	1	2	3	1	2.2	2	3	1	1	1	6	4	12	2	1.2	1	1.38	0
213	2020/9/12 9:20:53	563秒	微信	海南	海口	1	2	1	1	1	1	1	2	0	4	2	2	2	0	0	0	1	23	0	1	4	1	3	1	2	2	3	2	2	1	2.2	2.75	2	1	1	1	6	7	6	1	1.2	1.75	1.305	0
215	2020/9/12 9:28:37	340秒	微信	黑龙江	哈尔滨	1	2	2	2	2	0	3	3	2	2	3	3	4	4	4	4	1	24	0	1	4	1	3	1	2	1	11	2	2	2	2.6	3.5	4.66667	1	1	1	8	10	22	3.66667	1.6	2.5	2.49	1
216	2020/9/12 9:36:58	398秒	微信	四川	成都	1	5	6	6	6	3	3	2	2	2	4	4	4	3	3	3	1	30	0	2	4	7	2	3	2	2	2	2	2	2	6.2	3.25	4.5	2	2	3	26	9	21	3.5	5.2	2.25	3.805	2
217	2020/9/12 9:49:52	608秒	微信	辽宁	抚顺	1	2	2	2	2	1	1	1	1	1	3	3	3	3	3	3	1	21	0	1	1	1	3	1	2	2	11	1	2	2	2.8	2	4	1	1	1	9	4	18	3	1.8	1	1.92	1
218	2020/9/12 10:37:07	338秒	微信	湖南	长沙	1	2	3	2	3	1	2	2	2	2	4	4	4	4	4	4	1	21	0	1	4	1	3	2	2	2	11	3	3	1	3.2	3	5	1	1	1	11	8	24	4	2.2	2	2.68	1
219	2020/9/12 10:39:59	587秒	微信	四川	成都	1	6	6	6	6	5	4	6	6	6	5	6	5	0	3	3	1	26	0	1	4	5	2	3	2	2	2	2	3	4	6.8	6.5	4.66667	1	2	2	29	22	22	3.66667	5.8	5.5	5.07	2
220	2020/9/12 10:55:44	396秒	微信	山东	青岛	1	2	2	3	3	2	2	2	2	2	4	4	4	4	4	4	1	29	1	2	4	3	4	5	2	2	11	2	3	4	3.4	3	5	1	4	1	12	8	24	4	2.4	2	2.76	1
222	2020/9/12 11:19:52	314秒	微信	山东	青岛	1	1	2	2	1	1	0	1	1	1	3	2	3	0	0	0	1	22	0	1	4	1	2	2	2	2	4	2	3	3	2.4	1.75	2.33333	1	1	1	7	3	8	1.33333	1.4	0.75	1.185	0
223	2020/9/12 11:28:53	462秒	微信	山东	青岛	1	1	1	1	1	2	1	1	1	0	3	3	3	2	2	2	1	22	0	1	4	1	2	2	2	2	4	2	2	3	2.2	1.75	3.5	1	1	1	6	3	15	2.5	1.2	0.75	1.455	0
225	2020/9/12 11:37:16	400秒	微信	山东	青岛	1	1	1	0	1	0	0	0	0	0	3	3	3	0	0	0	1	24	0	1	4	1	2	2	2	2	2	2	5	2	1.6	1	2.5	1	1	1	3	0	9	1.5	0.6	0	0.69	0
226	2020/9/12 11:37:19	414秒	微信	山东	青岛	1	6	6	6	4	6	6	6	6	6	1	4	4	4	4	3	1	22	0	1	4	2	3	1	2	2	4	2	1	2	6.6	7	4.33333	1	1	1	28	24	20	3.33333	5.6	6	5.04	2
230	2020/9/12 11:39:46	458秒	微信	山东	青岛	1	2	2	3	5	1	2	1	1	1	2	2	3	2	2	2	1	23	0	1	4	1	2	2	2	2	4	2	2	1	3.6	2.25	3.16667	1	1	1	13	5	13	2.16667	2.6	1.25	2.065	1
231	2020/9/12 11:45:00	556秒	微信	山东	青岛	1	3	2	2	2	1	1	1	1	1	1	1	1	0	0	0	1	48	23	2	4	29	3	5	4	1	11	1	5	5	3	2	1.5	3	4	5	10	4	3	0.5	2	1	1.25	0
232	2020/9/12 11:45:28	504秒	微信	山东	青岛	1	5	6	6	6	2	3	2	0	1	2	4	0	0	3	0	1	23	0	1	4	1	2	2	1	2	3	2	4	3	6	2.5	2.5	1	1	1	25	6	9	1.5	5	1.5	2.9	1
234	2020/9/12 11:48:26	384秒	微信	山东	青岛	1	1	2	1	1	0	0	0	0	0	1	0	2	0	0	0	1	24	0	1	4	1	2	2	3	2	7	2	2	2	2	1	1.5	1	1	1	5	0	3	0.5	1	0	0.55	0
235	2020/9/12 11:50:31	361秒	微信	山东	青岛	1	1	1	1	1	1	0	0	0	0	3	0	0	0	0	0	1	24	0	1	4	1	2	2	2	2	4	2	2	2	2	1	1.5	1	1	1	5	0	3	0.5	1	0	0.55	0
236	2020/9/12 11:52:39	484秒	微信	山东	济南	1	2	2	2	2	2	2	2	2	2	3	3	0	0	0	0	1	22	0	1	4	2	2	2	2	1	11	2	5	2	3	3	2	1	1	1	10	8	6	1	2	2	1.7	1
237	2020/9/12 11:55:45	1110秒	微信	浙江	杭州	1	1	2	0	1	0	0	1	0	1	3	3	3	2	3	2	1	38	5	2	4	16	3	4	3	2	3	1	2	5	1.8	1.5	3.66667	2	3	4	4	2	16	2.66667	0.8	0.5	1.27	0
238	2020/9/12 12:02:53	341秒	微信	山东	青岛	1	2	3	1	1	2	2	1	0	1	3	3	4	2	1	0	1	24	0	1	4	2	2	2	2	1	11	2	4	2	2.8	2	3.16667	1	1	1	9	4	13	2.16667	1.8	1	1.67	1
239	2020/9/12 12:05:30	489秒	微信	山东	济南	1	1	1	0	1	0	0	0	0	0	0	0	0	0	0	0	1	26	0	1	2	4	2	2	2	1	3	2	2	2	1.6	1	1	1	1	2	3	0	0	0	0.6	0	0.24	0
240	2020/9/12 12:05:49	871秒	微信	山东	济南	1	0	0	0	0	0	0	0	0	0	0	0	0	0	0	0	1	24	0	2	4	3	2	2	2	1	2	2	2	2	1	1	1	1	1	1	0	0	0	0	0	0	0	0
241	2020/9/12 12:13:04	390秒	微信	山东	青岛	1	0	0	0	0	0	0	0	0	0	0	0	0	0	0	0	1	24	0	1	4	2	2	2	2	2	3	2	3	2	1	1	1	1	1	1	0	0	0	0	0	0	0	0
242	2020/9/12 12:22:18	2904秒	微信	山东	青岛	1	0	0	0	0	0	0	0	0	0	0	0	0	0	0	0	1	22	0	1	4	1	2	2	1	2	10	2	3	2	1	1	1	1	1	1	0	0	0	0	0	0	0	0
244	2020/9/12 12:34:20	1335秒	微信	山东	青岛	1	2	3	1	1	1	2	2	1	1	2	2	3	1	2	2	1	23	0	1	4	2	2	2	2	2	4	2	2	2	2.6	2.5	3	1	1	1	8	6	12	2	1.6	1.5	1.69	1
245	2020/9/12 12:35:49	608秒	微信	江苏	南京	1	3	5	3	3	2	2	3	2	2	3	3	3	3	3	3	1	25	0	1	4	2	3	3	3	2	3	2	3	2	4.2	3.25	4	1	2	1	16	9	18	3	3.2	2.25	2.855	1
247	2020/9/12 12:44:10	1087秒	微信	江苏	南京	1	4	4	4	4	4	4	5	2	4	3	0	2	4	2	2	1	30	0	1	4	7	3	3	2	2	3	2	2	5	5	4.75	3.16667	2	2	3	20	15	13	2.16667	4	3.75	3.375	1
248	2020/9/12 12:52:23	460秒	微信	山东	济南	1	0	0	0	0	0	0	0	0	0	0	0	0	0	0	0	1	23	0	1	1	1	2	2	2	2	4	2	5	2	1	1	1	1	1	1	0	0	0	0	0	0	0	0
249	2020/9/12 13:00:33	364秒	微信	江苏	未知	1	0	0	0	0	0	0	0	0	0	6	1	6	1	1	1	1	23	0	1	4	1	2	2	2	2	3	2	2	2	1	1	3.66667	1	1	1	0	0	16	2.66667	0	0	0.8	0
251	2020/9/12 13:13:55	728秒	微信	山东	青岛	1	2	2	1	1	1	0	0	0	1	2	1	1	1	1	0	1	23	0	1	4	2	2	2	2	2	11	2	3	2	2.4	1.25	2	1	1	1	7	1	6	1	1.4	0.25	0.935	0
252	2020/9/12 13:57:45	387秒	微信	山东	青岛	1	3	4	2	2	1	2	1	1	1	1	1	2	1	1	1	1	23	0	1	4	2	2	2	2	2	8	2	4	2	3.4	2.25	2.16667	1	1	1	12	5	7	1.16667	2.4	1.25	1.685	1
254	2020/9/12 14:29:15	694秒	微信	四川	成都	1	6	6	6	6	6	3	6	6	6	0	6	6	3	3	0	1	30	3	2	4	8	3	3	3	2	2	2	2	3	7	6.25	4	2	2	3	30	21	18	3	6	5.25	4.875	2
255	2020/9/12 14:38:23	374秒	微信	山东	青岛	1	1	2	0	1	0	0	0	1	0	0	0	0	1	1	1	1	24	0	1	4	1	2	2	3	2	2	2	2	2	1.8	1.25	1.5	1	1	1	4	1	3	0.5	0.8	0.25	0.545	0
258	2020/9/12 17:26:12	220秒	微信	黑龙江	哈尔滨	1	2	5	2	3	0	0	0	0	0	6	6	6	6	6	6	1	36	7	2	4	16	3	3	2	2	11	1	3	2	3.4	1	7	2	2	4	12	0	36	6	2.4	0	2.76	1
259	2020/9/12 17:42:11	748秒	微信	黑龙江	哈尔滨	1	2	2	1	1	1	1	0	1	1	4	3	2	0	0	0	1	22	0	1	4	1	3	1	2	1	1	2	2	1	2.4	1.75	2.5	1	1	1	7	3	9	1.5	1.4	0.75	1.235	0
265	2020/9/12 18:15:26	345秒	微信	新疆	乌鲁木齐	1	6	6	6	6	6	6	6	6	5	3	5	5	5	5	5	1	24	0	1	2	2	3	3	2	2	4	2	5	3	7	6.75	5.66667	1	2	1	30	23	28	4.66667	6	5.75	5.525	2
267	2020/9/12 18:28:39	891秒	微信	河南	郑州	1	1	1	1	0	1	1	1	0	0	3	3	3	2	2	2	1	28	0	2	4	4	3	3	3	2	2	2	2	5	1.8	1.5	3.5	1	2	2	4	2	15	2.5	0.8	0.5	1.22	0
268	2020/9/12 18:39:14	423秒	微信	吉林	长春	1	2	2	1	2	1	1	2	1	1	3	3	4	2	2	3	1	25	0	1	4	1	3	2	2	1	8	2	2	3	2.6	2.25	3.83333	1	1	1	8	5	17	2.83333	1.6	1.25	1.865	1
269	2020/9/12 18:44:43	600秒	微信	北京	北京	1	5	6	6	6	6	6	6	6	0	4	0	1	0	0	0	1	30	0	2	4	7	3	3	3	2	8	2	2	3	6.8	5.5	1.83333	2	2	3	29	18	5	0.833333	5.8	4.5	3.92	2
270	2020/9/12 18:50:47	270秒	微信	吉林	长春	1	1	1	1	1	0	0	0	0	0	3	0	0	0	0	0	1	23	0	1	4	1	3	2	3	2	8	2	4	2	1.8	1	1.5	1	1	1	4	0	3	0.5	0.8	0	0.47	0
271	2020/9/12 18:51:29	521秒	微信	上海	上海	1	6	6	4	3	5	6	6	5	6	2	1	6	5	6	0	1	25	0	1	4	2	3	3	2	2	3	2	2	4	5.8	6.75	4.33333	1	2	1	24	23	20	3.33333	4.8	5.75	4.645	2
272	2020/9/12 18:52:04	508秒	微信	云南	西双版纳	1	5	5	4	5	5	5	6	5	5	1	2	2	3	3	2	1	27	0	2	1	6	3	4	3	2	2	1	2	4	5.8	6.25	3.16667	1	3	3	24	21	13	2.16667	4.8	5.25	4.145	2
273	2020/9/12 18:52:24	1263秒	微信	新疆	乌鲁木齐	1	2	2	2	2	2	1	1	1	0	0	2	1	1	0	0	1	34	0	1	3	11	2	3	3	2	4	2	3	4	3	1.75	1.66667	2	2	4	10	3	4	0.666667	2	0.75	1.225	0
275	2020/9/12 19:00:02	576秒	微信	吉林	长春	1	3	3	3	3	2	2	2	1	2	3	4	3	3	3	3	1	32	0	1	4	8	3	4	3	2	8	1	2	3	3.8	2.75	4.16667	2	3	3	14	7	19	3.16667	2.8	1.75	2.595	1
276	2020/9/12 19:00:43	491秒	微信	云南	西双版纳	1	5	5	4	5	5	4	6	5	3	4	5	4	5	4	4	1	30	0	2	4	5	3	3	2	2	8	1	5	3	5.8	5.5	5.33333	2	2	2	24	18	26	4.33333	4.8	4.5	4.57	2
278	2020/9/12 19:03:25	600秒	微信	云南	昆明	1	3	3	3	3	2	2	3	2	2	4	4	2	3	3	2	1	28	0	2	4	5	3	3	2	2	3	2	2	3	3.8	3.25	4	1	2	2	14	9	18	3	2.8	2.25	2.695	1
280	2020/9/12 19:17:06	1094秒	微信	云南	昆明	1	3	3	4	3	2	2	3	4	2	4	5	5	3	4	4	1	28	0	2	4	5	3	3	2	2	3	2	2	2	4	3.75	5.16667	1	2	2	15	11	25	4.16667	3	2.75	3.275	1
281	2020/9/12 19:28:06	580秒	微信	吉林	长春	1	5	5	5	5	4	4	4	4	3	2	2	1	4	4	0	1	26	0	1	1	5	2	2	2	2	11	2	5	2	5.8	4.75	3.16667	1	1	2	24	15	13	2.16667	4.8	3.75	3.695	2
282	2020/9/12 19:28:48	3467秒	微信	吉林	长春	1	1	1	1	2	2	0	0	0	1	3	0	3	0	3	3	1	50	25	3	4	28	3	4	2	1	8	1	2	3	2.4	1.25	3	4	3	5	7	1	12	2	1.4	0.25	1.235	0
283	2020/9/12 19:29:21	809秒	微信	吉林	延边	1	3	3	2	2	2	2	2	1	1	3	3	3	3	3	3	1	40	13	2	4	10	3	4	3	2	8	1	2	2	3.4	2.5	4	3	3	3	12	6	18	3	2.4	1.5	2.31	1
286	2020/9/12 19:41:43	6960秒	微信	北京	北京	1	4	5	5	4	2	1	1	2	1	2	4	3	3	2	2	1	24	0	1	4	2	3	3	3	2	3	1	2	5	5	2.25	3.66667	1	2	1	20	5	16	2.66667	4	1.25	2.775	1
288	2020/9/12 19:56:21	312秒	微信	吉林	未知	1	2	3	2	2	1	1	1	1	0	6	3	3	3	3	3	1	22	0	1	4	1	2	2	2	2	10	2	2	4	3	1.75	4.5	1	1	1	10	3	21	3.5	2	0.75	2.075	1
289	2020/9/12 19:56:54	379秒	微信	北京	北京	1	2	2	2	2	1	2	1	0	0	3	3	3	3	3	3	1	30	0	1	4	6	3	3	2	2	3	1	2	2	2.8	1.75	4	2	2	3	9	3	18	3	1.8	0.75	1.845	1
292	2020/9/12 20:01:29	952秒	微信	吉林	长春	1	6	6	6	6	6	6	6	6	2	3	3	4	3	3	3	1	34	1	2	4	11	3	3	3	2	2	2	4	3	7	6	4.16667	2	2	4	30	20	19	3.16667	6	5	4.85	2
293	2020/9/12 20:02:46	893秒	微信	吉林	长春	1	2	2	2	1	0	0	1	0	0	4	3	4	4	3	3	1	25	0	1	4	1	3	2	3	2	3	2	2	3	2.4	1.25	4.5	1	1	1	7	1	21	3.5	1.4	0.25	1.685	1
294	2020/9/12 20:05:31	488秒	微信	陕西	宝鸡	1	3	3	3	3	3	2	2	1	1	3	0	1	0	0	1	1	23	0	1	4	1	3	2	2	2	3	2	2	2	4	2.5	1.83333	1	1	1	15	6	5	0.833333	3	1.5	1.9	1
297	2020/9/12 20:18:56	482秒	微信	吉林	长春	1	6	6	6	6	2	2	2	1	1	4	0	2	0	0	1	1	32	3	2	4	8	4	4	3	2	3	1	5	5	6.2	2.5	2.16667	2	3	3	26	6	7	1.16667	5.2	1.5	2.88	1
299	2020/9/12 20:26:37	983秒	微信	吉林	长春	1	5	4	4	4	4	6	4	0	0	0	0	0	4	2	0	1	28	0	2	4	6	4	3	3	2	3	1	4	5	5.2	3.5	2	1	2	3	21	10	6	1	4.2	2.5	2.73	1
301	2020/9/12 20:32:42	716秒	微信	吉林	长春	1	2	2	1	1	1	0	0	0	0	3	0	0	0	2	0	1	25	0	1	4	1	2	2	3	2	8	2	2	4	2.4	1	1.83333	1	1	1	7	0	5	0.833333	1.4	0	0.81	0
302	2020/9/12 20:46:21	442秒	微信	吉林	长春	1	1	1	1	1	1	1	1	1	1	1	1	0	0	0	0	1	29	0	1	4	6	3	3	3	2	11	1	2	5	2	2	1.33333	1	2	3	5	4	2	0.333333	1	1	0.8	0
304	2020/9/12 21:05:24	520秒	微信	黑龙江	哈尔滨	1	2	3	2	2	1	2	3	1	1	3	3	3	3	3	3	1	28	2	2	4	5	3	3	2	2	2	2	2	4	3	2.75	4	1	2	2	10	7	18	3	2	1.75	2.225	1
305	2020/9/12 21:11:26	532秒	微信	吉林	长春	1	1	3	1	1	2	1	3	1	1	0	0	0	0	0	0	1	31	0	1	2	7	4	3	3	2	11	1	3	5	2.6	2.5	1	2	2	3	8	6	0	0	1.6	1.5	1.09	0
306	2020/9/12 21:19:43	942秒	微信	广东	汕头	1	2	2	1	2	1	1	1	1	1	2	2	3	3	3	3	1	30	0	1	4	8	3	3	3	2	2	2	2	4	2.6	2	3.66667	2	2	3	8	4	16	2.66667	1.6	1	1.74	1
307	2020/9/12 21:19:47	336秒	微信	吉林	长春	1	3	3	3	3	2	3	3	1	2	3	2	3	2	2	2	1	29	0	2	4	5	3	3	3	2	2	2	3	5	3.8	3.25	3.33333	1	2	2	14	9	14	2.33333	2.8	2.25	2.495	1
308	2020/9/12 21:20:37	394秒	微信	吉林	吉林	1	2	1	0	0	0	0	0	0	0	0	0	0	0	0	0	1	25	0	1	4	2	3	2	2	2	2	2	5	2	1.6	1	1	1	1	1	3	0	0	0	0.6	0	0.24	0
310	2020/9/12 21:25:25	353秒	微信	吉林	长春	1	2	2	2	2	2	2	2	0	0	2	1	1	1	1	1	1	24	0	1	4	1	3	2	2	2	10	2	3	4	3	2	2.16667	1	1	1	10	4	7	1.16667	2	1	1.45	0
312	2020/9/12 21:34:52	206秒	微信	吉林	长春	1	2	2	2	2	2	2	2	2	1	3	2	0	0	0	0	1	26	0	1	4	3	3	3	2	2	11	2	2	4	3	2.75	1.83333	1	2	1	10	7	5	0.833333	2	1.75	1.575	1
313	2020/9/12 21:36:23	616秒	微信	新疆	乌鲁木齐	1	3	3	3	3	3	2	2	1	2	3	3	3	3	3	3	1	35	2	2	4	11	3	4	3	2	4	2	3	5	4	2.75	4	2	3	4	15	7	18	3	3	1.75	2.625	1
317	2020/9/12 22:44:07	521秒	微信	云南	大理	1	2	3	2	3	2	1	1	1	2	3	3	0	3	3	3	1	43	16	2	4	24	3	5	4	1	11	1	5	5	3.4	2.25	3.5	3	4	5	12	5	15	2.5	2.4	1.25	2.085	1
318	2020/9/12 23:08:32	871秒	微信	新疆	乌鲁木齐	1	2	2	2	2	1	1	0	0	0	4	3	3	3	3	3	1	33	0	2	4	12	2	3	3	2	10	2	2	4	2.8	1.25	4.16667	2	2	4	9	1	19	3.16667	1.8	0.25	1.745	1
326	2020/9/13 3:40:14	1311秒	微信	新疆	乌鲁木齐	1	2	2	2	2	1	1	1	1	1	3	2	2	1	2	2	1	25	0	1	4	5	2	2	3	2	10	2	2	4	2.8	2	3	1	1	2	9	4	12	2	1.8	1	1.62	1
328	2020/9/13 3:54:49	1281秒	微信	新疆	乌鲁木齐	1	2	3	2	1	0	0	0	0	0	1	1	1	1	1	2	1	32	3	2	4	5	2	2	2	2	10	2	5	4	2.6	1	2.16667	2	1	2	8	0	7	1.16667	1.6	0	0.99	0
332	2020/9/13 4:28:03	497秒	微信	新疆	乌鲁木齐	1	2	2	1	2	1	1	1	1	1	0	0	0	0	0	0	1	30	0	1	4	7	3	3	3	2	10	2	5	4	2.6	2	1	2	2	3	8	4	0	0	1.6	1	0.94	0
334	2020/9/13 6:00:30	527秒	微信	吉林	长春	1	2	3	2	2	2	2	2	2	2	3	2	2	3	3	3	1	36	6	2	4	10	3	4	1	2	8	1	3	2	3.2	3	3.66667	2	3	3	11	8	16	2.66667	2.2	2	2.28	1
339	2020/9/13 8:12:26	773秒	微信	吉林	长春	1	4	4	3	4	3	1	2	1	2	2	3	2	3	3	2	1	33	4	2	4	8	3	4	3	2	2	2	2	3	4.6	2.5	3.5	2	3	3	18	6	15	2.5	3.6	1.5	2.64	1
341	2020/9/13 8:54:35	836秒	微信	内蒙古	呼伦贝尔	1	3	3	3	3	3	3	3	3	3	4	3	4	3	3	3	1	35	0	2	4	13	3	4	1	1	2	1	2	2	4	4	4.33333	2	3	4	15	12	20	3.33333	3	3	3.1	1
342	2020/9/13 9:24:37	3775秒	微信	黑龙江	哈尔滨	1	2	2	2	2	1	2	2	2	2	4	3	3	3	3	3	1	33	0	2	4	10	3	4	1	2	3	2	2	3	2.8	3	4.16667	2	3	3	9	8	19	3.16667	1.8	2	2.27	1
343	2020/9/13 9:31:03	598秒	微信	黑龙江	哈尔滨	1	1	1	1	2	1	1	1	2	2	3	3	4	3	3	3	1	50	20	1	4	32	2	4	2	1	3	1	2	3	2.2	2.5	4.16667	4	3	5	6	6	19	3.16667	1.2	1.5	1.88	1
344	2020/9/13 9:45:57	572秒	微信	吉林	长春	1	1	1	1	1	1	1	1	0	1	1	0	0	1	0	1	1	32	0	2	4	8	4	4	3	2	3	1	3	5	2	1.75	1.5	2	3	3	5	3	3	0.5	1	0.75	0.775	0
345	2020/9/13 9:59:40	251秒	微信	吉林	长春	1	3	3	3	2	2	3	3	2	2	3	4	4	4	4	4	1	29	0	1	4	5	4	3	3	2	2	1	2	3	3.6	3.5	4.83333	1	2	2	13	10	23	3.83333	2.6	2.5	2.94	1
346	2020/9/13 10:03:08	425秒	微信	吉林	长春	1	3	3	2	2	2	2	2	2	2	4	4	4	4	4	4	1	33	0	2	4	10	3	4	3	2	3	1	2	4	3.4	3	5	2	3	3	12	8	24	4	2.4	2	2.76	1
348	2020/9/13 10:08:29	773秒	微信	吉林	长春	1	1	2	2	1	0	1	2	1	1	2	3	1	3	3	2	1	29	0	1	4	5	4	3	2	2	3	2	3	5	2.2	2.25	3.33333	1	2	2	6	5	14	2.33333	1.2	1.25	1.555	1
350	2020/9/13 10:17:13	445秒	微信	吉林	长春	1	3	3	2	2	2	2	1	1	1	3	4	4	3	2	2	1	28	0	1	4	7	3	3	2	2	3	2	4	5	3.4	2.25	4	1	2	3	12	5	18	3	2.4	1.25	2.235	1
355	2020/9/13 10:46:53	465秒	微信	吉林	长春	1	2	2	2	2	1	2	2	2	1	3	3	3	3	3	3	1	31	5	2	4	8	3	4	2	2	10	1	3	5	2.8	2.75	4	2	3	3	9	7	18	3	1.8	1.75	2.145	1
357	2020/9/13 10:58:17	722秒	微信	河北	承德	1	4	4	4	4	4	4	4	4	4	3	4	4	4	4	2	1	27	0	1	4	5	3	3	2	2	4	2	3	3	5	5	4.5	1	2	2	20	16	21	3.5	4	4	3.85	2
359	2020/9/13 11:00:12	493秒	微信	陕西	西安	1	3	2	2	2	2	2	1	1	3	3	4	3	0	0	0	1	35	7	2	4	13	3	4	3	2	10	2	2	4	3.2	2.75	2.66667	2	3	4	11	7	10	1.66667	2.2	1.75	1.905	1
360	2020/9/13 11:03:59	814秒	微信	北京	北京	1	2	2	2	2	2	2	2	2	2	4	4	4	4	4	4	1	39	0	1	4	18	2	3	2	1	5	1	2	3	3	3	5	2	2	4	10	8	24	4	2	2	2.6	1
361	2020/9/13 11:05:35	394秒	微信	陕西	西安	1	6	6	6	6	6	6	6	6	6	0	0	0	0	0	0	1	34	5	2	2	10	3	3	2	2	3	2	1	5	7	7	1	2	2	3	30	24	0	0	6	6	4.2	2
362	2020/9/13 11:49:54	616秒	微信	江苏	无锡	1	1	2	0	1	0	0	1	0	0	0	0	1	0	0	0	1	24	0	1	4	2	2	2	2	2	4	2	2	3	1.8	1.25	1.16667	1	1	1	4	1	1	0.166667	0.8	0.25	0.445	0
363	2020/9/13 11:55:36	650秒	微信	河南	郑州	1	4	4	3	3	2	1	1	1	1	2	2	3	0	2	2	1	34	2	2	4	13	3	4	3	1	3	2	3	5	4.2	2	2.83333	2	3	4	16	4	11	1.83333	3.2	1	2.13	1
364	2020/9/13 11:57:17	391秒	微信	陕西	西安	1	1	2	1	1	1	2	1	2	1	3	4	3	3	3	3	1	26	0	1	4	3	3	2	2	2	10	2	3	2	2.2	2.5	4.16667	1	1	1	6	6	19	3.16667	1.2	1.5	1.88	1
365	2020/9/13 11:58:15	665秒	微信	江苏	南京	1	2	2	2	2	2	2	2	2	2	4	4	4	4	4	4	1	24	0	1	4	2	2	2	2	2	10	2	2	4	3	3	5	1	1	1	10	8	24	4	2	2	2.6	1
366	2020/9/13 12:01:06	699秒	微信	江苏	南京	1	3	3	3	3	2	3	3	3	2	2	4	4	4	4	4	1	23	0	1	4	2	2	2	2	2	3	2	2	4	3.8	3.75	4.66667	1	1	1	14	11	22	3.66667	2.8	2.75	3.045	1
367	2020/9/13 12:12:02	509秒	微信	北京	北京	1	4	4	4	4	3	4	4	2	2	2	2	4	5	4	3	1	30	0	2	4	5	4	4	3	1	2	1	2	5	4.8	4	4.33333	2	3	2	19	12	20	3.33333	3.8	3	3.42	1
368	2020/9/13 12:16:00	498秒	微信	江苏	南京	1	5	4	3	3	3	4	3	3	3	4	4	5	5	4	3	1	24	0	1	2	3	2	2	2	2	2	2	3	4	4.6	4.25	5.16667	1	1	1	18	13	25	4.16667	3.6	3.25	3.665	2
369	2020/9/13 12:21:31	1333秒	微信	河北	石家庄	1	4	4	4	4	2	2	3	0	3	3	4	5	4	3	3	1	29	0	2	4	5	3	3	2	2	8	2	2	2	4.6	3	4.66667	1	2	2	18	8	22	3.66667	3.6	2	3.14	1
370	2020/9/13 12:26:50	710秒	微信	江苏	南京	1	4	3	2	2	2	5	5	5	2	1	4	4	1	1	1	1	25	0	1	4	2	3	3	3	2	3	2	1	4	3.6	5.25	3	1	2	1	13	17	12	2	2.6	4.25	2.915	1
371	2020/9/13 12:44:40	1008秒	微信	江苏	南京	1	2	2	2	2	1	2	1	1	1	3	3	4	3	3	3	1	29	0	2	4	7	3	3	3	2	3	2	2	3	2.8	2.25	4.16667	1	2	3	9	5	19	3.16667	1.8	1.25	2.045	1
372	2020/9/13 12:46:50	620秒	微信	江苏	镇江	1	4	2	2	1	2	2	3	3	2	2	4	4	2	4	4	1	25	0	1	4	2	2	2	2	2	3	2	4	3	3.2	3.5	4.33333	1	1	1	11	10	20	3.33333	2.2	2.5	2.63	1
374	2020/9/13 13:03:57	436秒	微信	河北	沧州	1	4	4	4	4	4	4	4	4	4	4	5	5	4	4	4	1	26	0	1	4	5	2	3	3	2	8	2	3	2	5	5	5.33333	1	2	2	20	16	26	4.33333	4	4	4.1	2
376	2020/9/13 13:24:39	514秒	微信	陕西	西安	1	4	3	1	1	1	1	2	0	1	1	1	1	0	0	0	1	28	0	1	4	5	3	3	2	2	10	2	2	5	3	2	1.5	1	2	2	10	4	3	0.5	2	1	1.25	0
380	2020/9/13 14:27:12	602秒	微信	北京	北京	1	4	4	4	2	1	4	1	0	1	1	3	2	3	2	0	1	23	0	1	4	2	3	2	2	2	1	2	3	3	4	2.5	2.83333	1	1	1	15	6	11	1.83333	3	1.5	2.2	1
383	2020/9/13 14:39:51	386秒	微信	河北	沧州	1	6	5	4	5	3	5	4	5	3	1	0	0	0	0	0	1	39	14	2	4	15	3	4	3	2	2	2	2	3	5.6	5.25	1.16667	2	3	4	23	17	1	0.166667	4.6	4.25	3.165	1
384	2020/9/13 14:43:16	489秒	微信	广东	深圳	1	5	4	3	4	3	2	3	2	1	2	2	3	3	3	3	1	34	6	2	3	15	4	4	3	2	8	1	3	5	4.8	3	3.66667	2	3	4	19	8	16	2.66667	3.8	2	2.92	1
385	2020/9/13 14:45:30	326秒	微信	北京	北京	1	2	2	2	2	2	2	2	2	1	5	5	5	5	5	5	1	38	0	2	4	8	3	3	2	2	4	2	2	2	3	2.75	6	2	2	3	10	7	30	5	2	1.75	2.825	1
386	2020/9/13 14:46:14	553秒	微信	北京	北京	1	2	2	2	2	2	2	2	2	1	3	4	4	4	4	4	1	26	0	1	4	5	2	3	2	2	2	2	3	3	3	2.75	4.83333	1	2	2	10	7	23	3.83333	2	1.75	2.475	1
387	2020/9/13 14:46:15	371秒	微信	北京	北京	1	3	3	2	2	2	1	1	1	1	4	5	4	3	3	4	1	25	0	1	4	1	2	2	2	2	4	2	4	4	3.4	2	4.83333	1	1	1	12	4	23	3.83333	2.4	1	2.41	1
393	2020/9/13 15:01:46	475秒	微信	重庆	重庆	1	5	5	5	5	5	5	5	5	5	4	6	5	5	5	5	1	26	1	2	4	1	4	3	2	1	11	2	5	2	6	6	6	1	2	1	25	20	30	5	5	5	5	2
394	2020/9/13 15:06:04	1963秒	微信	湖南	常德	1	0	0	0	0	0	0	0	0	0	0	0	0	0	0	0	1	39	12	2	4	18	3	4	2	1	2	1	2	4	1	1	1	2	3	4	0	0	0	0	0	0	0	0
396	2020/9/13 15:34:18	860秒	微信	北京	北京	1	4	4	4	3	3	2	1	1	1	2	2	2	0	0	0	1	27	0	2	4	7	3	3	2	2	3	2	1	2	4.6	2.25	2	1	2	3	18	5	6	1	3.6	1.25	2.115	1
399	2020/9/13 15:44:03	579秒	微信	北京	北京	1	3	3	3	2	1	1	1	1	1	5	6	5	2	2	2	1	27	1	2	4	4	2	3	3	2	2	2	5	5	3.4	2	4.66667	1	2	2	12	4	22	3.66667	2.4	1	2.36	1
400	2020/9/13 15:46:59	592秒	微信	北京	北京	1	2	1	1	1	0	1	2	3	2	4	5	5	5	5	4	1	28	0	2	4	6	3	3	1	2	3	2	1	3	2	3	5.66667	1	2	3	5	8	28	4.66667	1	2	2.4	1
404	2020/9/13 16:13:35	636秒	微信	福建	厦门	1	2	2	1	2	1	2	3	3	2	4	3	3	3	3	3	1	31	3	2	4	9	3	3	2	2	3	2	1	3	2.6	3.5	4.16667	2	2	3	8	10	19	3.16667	1.6	2.5	2.34	1
405	2020/9/13 16:16:12	458秒	微信	北京	北京	1	6	6	6	6	6	6	6	6	6	4	4	0	0	4	4	1	26	0	1	4	7	3	3	1	2	2	2	5	2	7	7	3.66667	1	2	3	30	24	16	2.66667	6	6	5	2
406	2020/9/13 16:16:18	877秒	微信	福建	福州	1	3	2	3	2	3	3	3	3	2	3	3	6	3	3	3	1	29	0	2	4	6	3	3	2	1	11	1	1	4	3.6	3.75	4.5	1	2	3	13	11	21	3.5	2.6	2.75	2.915	1
407	2020/9/13 16:17:27	560秒	微信	黑龙江	哈尔滨	1	4	5	6	6	5	4	4	3	5	2	4	3	3	3	3	1	41	8	2	4	16	4	5	4	1	2	1	4	3	6.2	5	4	3	4	4	26	16	18	3	5.2	4	4.18	2
408	2020/9/13 16:18:49	812秒	微信	福建	福州	1	1	0	1	1	1	1	1	1	1	3	3	2	3	3	3	1	27	1	2	4	5	3	2	3	1	3	2	1	3	1.8	2	3.83333	1	1	2	4	4	17	2.83333	0.8	1	1.47	0
409	2020/9/13 16:19:26	560秒	微信	黑龙江	哈尔滨	1	2	3	2	2	2	2	2	3	2	4	4	2	3	3	3	1	29	8	1	4	6	3	3	2	2	2	2	4	5	3.2	3.25	4.16667	1	2	3	11	9	19	3.16667	2.2	2.25	2.505	1
410	2020/9/13 16:21:03	678秒	微信	北京	北京	1	3	3	3	3	2	2	3	2	2	3	4	4	3	3	3	1	31	1	2	4	11	3	3	2	2	2	2	5	5	3.8	3.25	4.33333	2	2	4	14	9	20	3.33333	2.8	2.25	2.795	1
413	2020/9/13 16:28:00	578秒	微信	黑龙江	哈尔滨	1	3	3	1	3	4	6	6	6	6	5	4	0	3	6	0	1	37	0	2	3	10	3	4	3	1	11	2	1	2	3.8	7	4	2	3	3	14	24	18	3	2.8	6	3.82	2
414	2020/9/13 16:28:12	863秒	微信	福建	福州	1	3	3	2	2	1	0	0	0	1	3	2	2	2	2	2	1	34	2	2	4	12	3	3	2	2	3	2	2	3	3.2	1.25	3.16667	2	2	4	11	1	13	2.16667	2.2	0.25	1.605	1
416	2020/9/13 16:28:24	574秒	微信	黑龙江	哈尔滨	1	2	3	2	2	3	2	2	2	1	2	2	2	2	1	1	1	29	2	2	4	5	3	3	2	2	3	2	2	5	3.4	2.75	2.66667	1	2	2	12	7	10	1.66667	2.4	1.75	1.985	1
418	2020/9/13 16:31:34	680秒	微信	福建	福州	1	4	4	3	3	2	5	5	4	3	3	2	4	4	4	3	1	32	3	2	4	9	3	3	2	2	3	1	1	4	4.2	5.25	4.33333	2	2	3	16	17	20	3.33333	3.2	4.25	3.555	2
419	2020/9/13 16:31:39	816秒	微信	北京	北京	1	5	5	4	3	1	1	2	3	2	3	3	0	2	2	0	1	28	0	2	4	7	3	3	1	2	3	2	3	2	4.6	3	2.66667	1	2	3	18	8	10	1.66667	3.6	2	2.54	1
420	2020/9/13 16:31:59	807秒	微信	广东	广州	1	3	3	2	2	1	1	2	0	1	1	2	2	3	2	2	1	24	0	1	4	1	3	2	3	2	1	2	2	5	3.2	2	3	1	1	1	11	4	12	2	2.2	1	1.78	1
421	2020/9/13 16:33:33	575秒	微信	内蒙古	包头	1	3	3	2	2	1	1	2	1	2	2	2	2	2	2	2	1	27	0	1	4	4	3	3	1	2	10	2	1	1	3.2	2.5	3	1	2	2	11	6	12	2	2.2	1.5	1.93	1
422	2020/9/13 16:34:25	535秒	微信	福建	福州	1	5	6	6	4	3	4	4	0	4	4	0	0	3	5	0	1	29	0	2	4	7	2	2	2	1	3	2	2	2	5.8	4	3	1	1	3	24	12	12	2	4.8	3	3.42	1
423	2020/9/13 16:35:06	572秒	微信	江苏	南京	1	4	4	4	3	2	4	4	3	3	3	6	4	5	5	2	1	28	0	1	4	6	3	3	2	2	2	2	3	5	4.4	4.5	5.16667	1	2	3	17	14	25	4.16667	3.4	3.5	3.66	2
424	2020/9/13 16:35:47	442秒	微信	北京	北京	1	3	6	6	6	6	2	2	2	2	0	0	0	0	0	0	1	25	0	2	4	2	3	3	2	2	2	2	5	3	6.4	3	1	1	2	1	27	8	0	0	5.4	2	2.76	1
425	2020/9/13 16:36:37	532秒	微信	北京	北京	1	2	2	2	0	0	0	2	0	0	2	0	0	0	0	0	1	24	0	1	4	3	2	2	2	2	2	2	2	3	2.2	1.5	1.33333	1	1	1	6	2	2	0.333333	1.2	0.5	0.73	0
427	2020/9/13 16:39:21	409秒	微信	北京	北京	1	1	2	1	1	1	1	1	1	1	3	1	1	1	1	1	1	28	0	1	4	1	4	3	3	2	2	1	2	4	2.2	2	2.33333	1	2	1	6	4	8	1.33333	1.2	1	1.18	0
428	2020/9/13 16:40:06	426秒	微信	福建	福州	1	2	3	2	2	1	0	0	0	0	3	1	1	1	1	1	1	32	3	2	4	10	3	3	2	2	3	2	2	3	3	1	2.33333	2	2	3	10	0	8	1.33333	2	0	1.2	0
429	2020/9/13 16:40:18	761秒	微信	广东	深圳	1	4	5	6	5	4	4	3	1	2	3	6	4	4	3	4	1	27	0	1	4	4	3	3	3	2	3	2	2	5	5.8	3.5	5	1	2	2	24	10	24	4	4.8	2.5	3.87	2
430	2020/9/13 16:41:53	805秒	微信	福建	厦门	1	2	2	2	2	2	2	2	2	2	4	3	4	3	3	3	1	31	0	1	4	8	3	3	2	2	11	1	1	4	3	3	4.33333	2	2	3	10	8	20	3.33333	2	2	2.4	1
431	2020/9/13 16:42:21	263秒	微信	浙江	未知	1	1	1	1	1	1	1	1	1	1	5	3	3	3	3	3	1	20	0	1	4	1	2	1	2	2	11	3	2	1	2	2	4.33333	1	1	1	5	4	20	3.33333	1	1	1.7	1
432	2020/9/13 16:43:09	616秒	微信	黑龙江	哈尔滨	1	2	2	2	2	2	1	1	0	2	3	4	3	3	3	3	1	32	4	2	4	7	3	4	3	1	11	2	3	3	3	2	4.16667	2	3	3	10	4	19	3.16667	2	1	2.05	1
435	2020/9/13 16:45:33	734秒	微信	广东	广州	1	2	2	2	2	2	0	0	0	0	1	0	0	0	0	0	1	45	12	2	4	26	3	4	3	2	3	2	2	5	3	1	1.16667	3	3	5	10	0	1	0.166667	2	0	0.85	0
441	2020/9/13 16:50:33	842秒	微信	浙江	舟山	1	6	6	6	6	2	3	4	1	0	0	0	0	0	0	2	1	40	4	2	3	17	3	4	2	2	2	1	2	4	6.2	3	1.33333	3	3	4	26	8	2	0.333333	5.2	2	2.78	1
443	2020/9/13 16:52:01	610秒	微信	广东	深圳	1	3	3	2	2	1	2	2	2	2	0	4	0	3	5	0	1	32	2	2	4	9	3	4	2	2	3	2	2	5	3.2	3	3	2	3	3	11	8	12	2	2.2	2	2.08	1
444	2020/9/13 16:54:41	390秒	微信	江苏	苏州	1	2	1	1	1	0	2	2	1	2	3	4	4	3	3	3	1	23	0	1	4	2	2	2	3	2	3	2	5	3	2	2.75	4.33333	1	1	1	5	7	20	3.33333	1	1.75	1.925	1
445	2020/9/13 16:56:18	370秒	微信	上海	上海	1	0	1	0	0	0	0	0	0	0	0	0	0	0	0	0	1	34	3	2	4	10	3	3	3	1	2	1	4	5	1.2	1	1	2	2	3	1	0	0	0	0.2	0	0.08	0
446	2020/9/13 16:57:27	790秒	微信	北京	北京	1	4	4	3	4	3	2	1	4	4	2	2	2	2	2	2	1	29	3	2	4	5	3	3	3	2	3	1	2	4	4.6	3.75	3	1	2	2	18	11	12	2	3.6	2.75	2.865	1
448	2020/9/13 16:58:05	531秒	微信	江苏	南京	1	3	3	3	3	2	3	3	4	2	3	2	2	2	2	2	1	25	0	2	4	3	2	2	1	2	3	2	3	3	3.8	4	3.16667	1	1	1	14	12	13	2.16667	2.8	3	2.67	1
449	2020/9/13 16:58:18	526秒	微信	辽宁	丹东	1	3	3	3	3	3	3	3	4	6	3	6	4	3	4	3	1	28	0	1	4	4	3	3	2	2	2	2	2	2	4	5	4.83333	1	2	2	15	16	23	3.83333	3	4	3.55	2
450	2020/9/13 16:58:32	760秒	微信	山西	未知	1	5	5	5	5	5	5	3	2	3	2	3	2	3	3	3	1	27	3	2	4	5	3	3	2	2	2	2	2	3	6	4.25	3.66667	1	2	2	25	13	16	2.66667	5	3.25	3.775	2
451	2020/9/13 16:58:57	651秒	微信	江苏	苏州	1	4	4	3	4	3	3	3	4	2	4	4	4	3	3	4	1	24	0	1	4	2	2	2	2	2	2	2	2	4	4.6	4	4.66667	1	1	1	18	12	22	3.66667	3.6	3	3.44	1
452	2020/9/13 16:59:24	299秒	微信	北京	北京	1	5	6	6	6	6	6	6	6	6	4	4	4	4	4	4	1	26	0	1	4	1	4	3	2	2	1	1	2	1	6.8	7	5	1	2	1	29	24	24	4	5.8	6	5.32	2
454	2020/9/13 17:04:22	955秒	微信	江苏	苏州	1	2	2	2	3	2	2	2	1	1	3	3	3	2	2	2	1	33	0	2	4	11	3	4	3	2	3	2	2	3	3.2	2.5	3.5	2	3	4	11	6	15	2.5	2.2	1.5	2.08	1
456	2020/9/13 17:05:14	753秒	微信	福建	福州	1	2	2	1	2	0	1	2	1	1	3	2	2	2	2	2	1	28	2	2	4	6	3	3	2	2	3	1	1	5	2.4	2.25	3.16667	1	2	3	7	5	13	2.16667	1.4	1.25	1.585	1
457	2020/9/13 17:06:45	486秒	微信	北京	北京	1	3	2	2	2	2	2	2	2	2	4	4	4	4	4	3	1	23	0	1	4	2	2	2	3	2	3	2	2	3	3.2	3	4.83333	1	1	1	11	8	23	3.83333	2.2	2	2.63	1
458	2020/9/13 17:08:26	506秒	微信	北京	北京	1	3	2	3	3	1	1	1	1	2	0	0	2	0	0	0	1	26	1	2	1	6	3	3	2	2	11	1	2	3	3.4	2.25	1.33333	1	2	3	12	5	2	0.333333	2.4	1.25	1.435	0
459	2020/9/13 17:08:54	363秒	微信	广东	广州	1	2	3	2	2	1	3	3	3	2	3	3	3	3	3	3	1	34	8	2	4	11	3	4	3	2	3	2	2	5	3	3.75	4	2	3	4	10	11	18	3	2	2.75	2.525	1
460	2020/9/13 17:09:22	491秒	微信	上海	上海	1	2	2	2	2	2	2	2	2	2	4	4	4	4	4	4	1	22	0	1	4	1	3	1	2	2	1	2	2	3	3	3	5	1	1	1	10	8	24	4	2	2	2.6	1
462	2020/9/13 17:10:44	741秒	微信	江苏	南京	1	2	4	3	5	3	3	2	2	1	2	6	2	3	3	3	1	34	3	2	4	12	2	3	2	1	2	2	2	5	4.4	3	4.16667	2	2	4	17	8	19	3.16667	3.4	2	2.91	1
463	2020/9/13 17:13:16	468秒	微信	北京	北京	1	6	6	5	3	2	2	3	3	4	3	4	2	3	3	3	1	25	0	1	4	4	3	3	3	2	11	1	2	5	5.4	4	4	1	2	2	22	12	18	3	4.4	3	3.56	2
465	2020/9/13 17:15:58	379秒	微信	重庆	重庆	1	1	1	1	1	0	0	0	0	0	3	3	4	0	0	0	1	25	0	2	4	1	3	3	2	2	3	2	2	5	1.8	1	2.66667	1	2	1	4	0	10	1.66667	0.8	0	0.82	0
468	2020/9/13 17:17:19	522秒	微信	福建	福州	1	4	4	4	4	3	5	4	5	4	3	0	2	1	2	3	1	36	9	2	4	14	3	4	3	1	3	1	1	3	4.8	5.5	2.83333	2	3	4	19	18	11	1.83333	3.8	4.5	3.42	1
469	2020/9/13 17:18:13	817秒	微信	江苏	苏州	1	4	4	2	2	2	2	2	2	2	1	1	3	3	3	3	1	30	6	2	4	9	3	3	2	2	3	2	2	4	3.8	3	3.33333	2	2	3	14	8	14	2.33333	2.8	2	2.42	1
470	2020/9/13 17:19:14	757秒	微信	北京	北京	1	2	4	4	3	2	2	2	1	1	2	0	2	3	2	2	1	32	0	1	4	11	3	4	3	2	3	1	1	5	4	2.5	2.83333	2	3	4	15	6	11	1.83333	3	1.5	2.2	1
471	2020/9/13 17:19:43	480秒	微信	上海	上海	1	2	3	2	2	2	2	2	1	2	3	3	3	3	3	3	1	24	0	1	4	3	3	3	2	2	2	2	2	4	3.2	2.75	4	1	2	1	11	7	18	3	2.2	1.75	2.305	1
472	2020/9/13 17:20:35	1234秒	微信	江苏	苏州	1	2	2	2	2	1	1	2	1	2	4	4	4	3	3	3	1	24	0	1	4	4	3	3	2	2	10	2	1	3	2.8	2.5	4.5	1	2	2	9	6	21	3.5	1.8	1.5	2.22	1
476	2020/9/13 17:26:42	807秒	微信	四川	成都	1	2	2	2	2	1	1	1	1	1	1	0	2	1	1	1	1	30	0	2	4	8	3	4	2	2	3	2	5	5	2.8	2	2	2	3	3	9	4	6	1	1.8	1	1.32	0
479	2020/9/13 17:28:26	410秒	微信	黑龙江	哈尔滨	1	3	4	5	4	3	4	3	3	2	3	4	3	3	3	3	1	29	0	2	4	9	3	2	2	2	10	2	2	5	4.8	4	4.16667	1	1	3	19	12	19	3.16667	3.8	3	3.37	1
481	2020/9/13 17:31:12	287秒	微信	黑龙江	哈尔滨	1	1	2	2	1	1	1	1	1	0	6	3	3	3	3	3	1	32	4	2	4	11	3	2	2	2	2	2	1	3	2.4	1.75	4.5	2	1	4	7	3	21	3.5	1.4	0.75	1.835	1
483	2020/9/13 17:32:14	499秒	微信	北京	北京	1	2	3	3	3	2	2	1	1	1	0	0	2	0	0	1	1	30	0	1	4	6	3	3	2	2	3	1	2	5	3.6	2.25	1.5	2	2	3	13	5	3	0.5	2.6	1.25	1.565	1
484	2020/9/13 17:32:29	913秒	微信	江苏	苏州	1	2	2	2	2	2	1	2	1	1	1	1	1	3	3	1	1	33	0	1	4	13	2	3	2	2	2	2	2	5	3	2.25	2.66667	2	2	4	10	5	10	1.66667	2	1.25	1.675	1
486	2020/9/13 17:34:07	613秒	微信	黑龙江	哈尔滨	1	2	3	2	2	2	2	2	2	2	3	3	3	3	3	3	1	28	0	1	4	9	3	3	2	2	2	2	4	4	3.2	3	4	1	2	3	11	8	18	3	2.2	2	2.38	1
487	2020/9/13 17:35:22	837秒	微信	福建	厦门	1	4	4	3	4	2	3	4	0	0	0	0	0	1	3	0	1	36	0	2	3	18	2	3	3	1	3	2	5	4	4.4	2.75	1.66667	2	2	4	17	7	4	0.666667	3.4	1.75	2.085	1
489	2020/9/13 17:36:23	333秒	微信	黑龙江	哈尔滨	1	0	0	0	0	0	0	0	0	0	0	0	0	0	0	0	1	32	0	1	4	8	3	3	1	2	2	2	3	3	1	1	1	2	2	3	0	0	0	0	0	0	0	0
493	2020/9/13 17:38:08	981秒	微信	黑龙江	哈尔滨	1	1	2	2	1	0	2	1	2	1	3	3	4	4	4	0	1	32	6	2	4	8	3	3	1	2	2	2	1	2	2.2	2.5	4	2	2	3	6	6	18	3	1.2	1.5	1.83	1
494	2020/9/13 17:39:02	630秒	微信	黑龙江	哈尔滨	1	6	6	2	3	2	0	2	0	0	0	3	2	0	0	0	1	27	0	1	4	7	2	3	2	2	10	2	5	2	4.8	1.5	1.83333	1	2	3	19	2	5	0.833333	3.8	0.5	1.92	1
496	2020/9/13 17:41:30	654秒	微信	黑龙江	哈尔滨	1	2	2	2	3	1	1	0	0	0	2	2	3	1	1	2	1	24	0	1	4	2	3	3	2	2	10	2	3	5	3	1.25	2.83333	1	2	1	10	1	11	1.83333	2	0.25	1.425	0
498	2020/9/13 17:42:07	859秒	微信	北京	北京	1	2	2	2	2	2	2	2	2	3	3	3	4	3	3	3	1	28	1	2	4	7	2	3	2	1	3	1	2	5	3	3.25	4.16667	1	2	3	10	9	19	3.16667	2	2.25	2.425	1
502	2020/9/13 17:43:14	892秒	微信	山东	青岛	1	1	2	1	2	0	0	0	0	0	3	3	3	3	3	3	1	41	9	2	3	19	3	4	2	2	7	2	2	4	2.2	1	4	3	3	4	6	0	18	3	1.2	0	1.38	0
503	2020/9/13 17:44:35	1034秒	微信	北京	北京	1	2	1	1	2	1	1	1	0	1	0	0	0	4	3	0	1	37	0	1	4	17	3	4	2	2	2	2	1	4	2.4	1.75	2.16667	2	3	4	7	3	7	1.16667	1.4	0.75	1.135	0
504	2020/9/13 17:45:02	434秒	微信	重庆	重庆	1	6	6	6	6	6	6	6	6	5	3	5	3	5	5	3	1	35	5	2	4	10	3	4	3	2	11	2	2	5	7	6.75	5	2	3	3	30	23	24	4	6	5.75	5.325	2
505	2020/9/13 17:46:49	498秒	微信	黑龙江	哈尔滨	1	4	3	3	3	2	3	3	2	5	1	4	1	3	2	2	1	29	1	2	4	7	3	3	2	2	2	2	2	4	4	4.25	3.16667	1	2	3	15	13	13	2.16667	3	3.25	2.825	1
508	2020/9/13 17:48:05	556秒	微信	浙江	杭州	1	2	3	3	2	1	1	2	1	1	4	3	4	2	3	4	1	20	0	1	2	1	2	1	3	2	1	3	2	1	3.2	2.25	4.33333	1	1	1	11	5	20	3.33333	2.2	1.25	2.255	1
509	2020/9/13 17:48:19	505秒	微信	黑龙江	哈尔滨	1	2	2	2	2	2	2	2	2	2	4	4	4	4	4	4	1	32	2	2	4	8	3	4	2	2	2	2	4	3	3	3	5	2	3	3	10	8	24	4	2	2	2.6	1
510	2020/9/13 17:48:43	965秒	微信	山西	太原	1	1	2	2	1	0	2	1	0	0	1	0	0	0	0	0	1	38	9	2	2	15	3	4	2	2	2	2	2	4	2.2	1.75	1.16667	2	3	4	6	3	1	0.166667	1.2	0.75	0.755	0
511	2020/9/13 17:49:04	789秒	微信	上海	上海	1	3	6	3	3	3	2	3	3	3	4	4	4	4	3	3	1	27	0	1	4	1	3	2	2	2	1	1	2	3	4.6	3.75	4.66667	1	1	1	18	11	22	3.66667	3.6	2.75	3.365	1
512	2020/9/13 17:51:39	1020秒	微信	北京	北京	1	2	2	2	3	2	2	2	1	1	1	3	0	1	1	1	1	29	0	1	4	8	3	3	3	2	3	1	2	5	3.2	2.5	2.16667	1	2	3	11	6	7	1.16667	2.2	1.5	1.68	1
513	2020/9/13 17:52:09	899秒	微信	山西	太原	1	2	4	5	2	1	2	1	0	1	3	3	2	2	2	3	1	40	11	2	4	20	3	4	3	1	11	2	2	3	3.8	2	3.5	3	3	4	14	4	15	2.5	2.8	1	2.17	1
514	2020/9/13 17:52:10	782秒	微信	山东	青岛	1	2	2	1	1	1	1	1	1	1	3	0	2	2	2	2	1	34	0	1	3	12	2	3	2	2	4	2	2	5	2.4	2	2.83333	2	2	4	7	4	11	1.83333	1.4	1	1.41	0
515	2020/9/13 17:53:37	903秒	微信	重庆	重庆	1	6	6	1	2	0	0	0	2	0	0	0	1	0	0	0	1	36	0	2	4	12	3	4	3	1	6	1	4	5	4	1.5	1.16667	2	3	4	15	2	1	0.166667	3	0.5	1.4	0
516	2020/9/13 17:54:49	616秒	微信	山西	太原	1	2	3	0	1	0	0	0	0	0	0	0	0	0	0	0	1	44	6	2	4	24	4	4	3	2	4	2	1	4	2.2	1	1	3	3	5	6	0	0	0	1.2	0	0.48	0
517	2020/9/13 17:55:31	1283秒	微信	福建	福州	1	2	3	3	3	2	2	2	2	3	3	4	3	3	3	2	1	38	1	2	2	16	2	3	2	2	3	2	1	2	3.6	3.25	4	2	2	4	13	9	18	3	2.6	2.25	2.615	1
521	2020/9/13 18:01:38	540秒	微信	四川	绵阳	1	1	1	1	1	1	1	1	1	0	0	0	0	0	0	1	1	45	20	2	4	26	3	5	4	1	2	1	1	5	2	1.75	1.16667	3	4	5	5	3	1	0.166667	1	0.75	0.675	0
522	2020/9/13 18:01:48	1199秒	微信	福建	厦门	1	2	2	1	2	1	2	2	2	2	3	3	3	4	4	3	1	30	1	2	4	6	3	3	2	2	2	1	1	4	2.6	3	4.33333	2	2	3	8	8	20	3.33333	1.6	2	2.24	1
523	2020/9/13 18:02:02	384秒	微信	黑龙江	哈尔滨	1	2	2	1	1	1	1	1	1	0	1	1	1	1	1	1	1	40	17	2	4	17	3	4	2	1	2	2	3	3	2.4	1.75	2	3	3	4	7	3	6	1	1.4	0.75	1.085	0
524	2020/9/13 18:02:12	880秒	微信	江苏	南京	1	2	2	3	2	1	1	1	0	3	3	3	3	3	3	2	1	47	20	2	4	27	3	4	3	1	11	1	1	4	3	2.25	3.83333	3	3	5	10	5	17	2.83333	2	1.25	2.025	1
525	2020/9/13 18:03:31	379秒	微信	浙江	杭州	1	6	6	6	6	6	6	6	6	6	4	4	6	4	4	4	1	20	0	1	4	1	2	1	2	2	11	3	4	1	7	7	5.33333	1	1	1	30	24	26	4.33333	6	6	5.5	2
526	2020/9/13 18:03:41	628秒	微信	天津	天津	1	3	4	4	3	2	2	3	6	5	3	5	3	4	5	3	1	25	0	1	4	1	4	3	2	1	1	2	3	3	4.2	5	4.83333	1	2	1	16	16	23	3.83333	3.2	4	3.63	2
527	2020/9/13 18:04:21	777秒	微信	江苏	南京	1	3	3	3	3	2	3	3	2	3	1	2	1	3	3	3	1	31	3	2	2	6	3	3	3	2	2	2	2	5	3.8	3.75	3.16667	2	2	3	14	11	13	2.16667	2.8	2.75	2.595	1
529	2020/9/13 18:05:05	432秒	微信	江苏	南京	1	3	3	2	2	2	2	2	2	2	3	3	4	2	3	3	1	29	0	2	4	6	3	3	3	2	3	2	3	5	3.4	3	4	1	2	3	12	8	18	3	2.4	2	2.46	1
531	2020/9/13 18:07:12	722秒	微信	山西	太原	1	5	5	5	4	4	2	2	2	2	3	3	3	3	3	3	1	30	3	2	4	6	3	3	2	2	3	2	2	4	5.6	3	4	2	2	3	23	8	18	3	4.6	2	3.34	1
532	2020/9/13 18:07:41	463秒	微信	黑龙江	哈尔滨	1	1	1	0	0	0	1	2	2	5	1	3	1	1	1	1	1	48	0	2	4	29	3	4	2	1	2	1	2	3	1.4	3.5	2.33333	3	3	5	2	10	8	1.33333	0.4	2.5	1.31	0
533	2020/9/13 18:09:29	486秒	微信	辽宁	大连	1	1	1	1	1	0	0	0	0	0	0	0	0	0	0	0	1	38	2	2	4	16	4	5	4	1	2	1	2	5	1.8	1	1	2	4	4	4	0	0	0	0.8	0	0.32	0
534	2020/9/13 18:09:48	2380秒	微信	北京	北京	1	4	4	2	3	1	5	4	1	0	0	0	5	0	0	1	1	22	0	1	4	1	2	2	1	2	3	2	2	2	3.8	3.5	2	1	1	1	14	10	6	1	2.8	2.5	2.17	1
535	2020/9/13 18:10:13	878秒	微信	四川	眉山	1	2	3	2	2	1	1	1	0	1	0	0	0	0	0	0	1	28	0	1	4	9	2	3	3	2	2	2	3	4	3	1.75	1	1	2	3	10	3	0	0	2	0.75	1.025	0
536	2020/9/13 18:12:57	451秒	微信	福建	厦门	1	2	3	1	1	1	2	2	1	0	3	3	3	2	2	2	1	30	0	2	4	5	4	3	2	2	3	1	1	4	2.6	2.25	3.5	2	2	2	8	5	15	2.5	1.6	1.25	1.765	1
538	2020/9/13 18:13:18	529秒	微信	重庆	重庆	1	2	2	1	2	1	1	2	1	1	3	3	3	3	3	3	1	34	10	2	4	16	3	4	2	1	2	2	2	5	2.6	2.25	4	2	3	4	8	5	18	3	1.6	1.25	1.915	1
540	2020/9/13 18:14:02	1604秒	微信	重庆	重庆	1	3	6	2	5	3	1	1	1	2	0	0	0	0	0	0	1	38	15	2	4	19	3	4	2	2	11	2	2	4	4.8	2.25	1	2	3	4	19	5	0	0	3.8	1.25	1.895	1
542	2020/9/13 18:16:37	367秒	微信	山西	长治	1	5	6	3	4	4	3	3	3	2	2	2	2	1	0	1	1	55	28	2	4	32	3	3	2	2	2	2	4	3	5.4	3.75	2.33333	4	2	5	22	11	8	1.33333	4.4	2.75	2.985	1
543	2020/9/13 18:17:05	2077秒	微信	福建	福州	1	3	4	3	3	3	2	4	3	3	3	4	5	4	4	4	1	31	1	2	4	9	3	3	2	2	3	1	1	3	4.2	4	5	2	2	3	16	12	24	4	3.2	3	3.38	1
549	2020/9/13 18:20:19	288秒	微信	上海	上海	1	2	3	3	3	2	2	2	1	1	3	2	3	3	3	3	1	23	0	1	4	1	3	2	2	1	11	2	2	2	3.6	2.5	3.83333	1	1	1	13	6	17	2.83333	2.6	1.5	2.34	1
550	2020/9/13 18:20:19	310秒	微信	江苏	南京	1	5	5	4	5	4	5	4	2	5	1	4	4	3	3	1	1	24	0	1	4	3	3	3	2	2	3	2	5	4	5.6	5	3.66667	1	2	1	23	16	16	2.66667	4.6	4	3.84	2
551	2020/9/13 18:20:28	908秒	微信	山西	太原	1	4	4	2	2	3	4	6	4	4	4	4	4	4	4	4	1	33	4	2	4	11	3	3	3	2	3	2	2	3	4	5.5	5	2	2	4	15	18	24	4	3	4.5	3.75	2
554	2020/9/13 18:22:30	462秒	微信	黑龙江	哈尔滨	1	5	5	5	5	5	5	5	5	5	1	3	1	2	3	3	1	25	0	1	4	2	3	3	2	2	10	2	3	4	6	6	3.16667	1	2	1	25	20	13	2.16667	5	5	4.15	2
555	2020/9/13 18:22:39	640秒	微信	国外	泰国	1	3	3	2	2	2	2	3	2	2	3	3	4	4	4	3	1	29	0	2	4	5	3	3	3	2	2	2	3	3	3.4	3.25	4.5	1	2	2	12	9	21	3.5	2.4	2.25	2.685	1
556	2020/9/13 18:23:03	561秒	微信	江苏	苏州	1	1	2	1	1	1	1	2	1	1	5	5	5	5	4	5	1	24	0	1	4	3	3	3	1	2	3	2	2	4	2.2	2.25	5.83333	1	2	1	6	5	29	4.83333	1.2	1.25	2.305	1
557	2020/9/13 18:23:11	449秒	微信	湖北	襄阳	1	1	2	1	1	1	3	4	4	4	3	0	0	3	3	0	1	24	0	1	2	2	3	3	3	2	2	2	2	2	2.2	4.75	2.5	1	2	1	6	15	9	1.5	1.2	3.75	2.055	1
558	2020/9/13 18:23:41	397秒	微信	黑龙江	哈尔滨	1	0	2	1	1	1	1	0	0	1	3	3	3	3	3	3	1	41	15	2	4	19	3	4	2	1	2	1	3	5	2	1.5	4	3	3	4	5	2	18	3	1	0.5	1.45	0
560	2020/9/13 18:27:19	476秒	微信	山西	太原	1	3	3	2	3	2	2	2	2	1	3	0	0	3	3	3	1	38	9	2	4	15	3	4	2	2	2	2	2	3	3.6	2.75	3	2	3	4	13	7	12	2	2.6	1.75	2.165	1
562	2020/9/13 18:28:51	810秒	微信	黑龙江	哈尔滨	1	2	2	2	2	1	2	1	1	1	2	1	2	0	1	1	1	22	0	1	4	1	3	1	2	2	1	3	2	1	2.8	2.25	2.16667	1	1	1	9	5	7	1.16667	1.8	1.25	1.445	0
563	2020/9/13 18:31:28	711秒	微信	黑龙江	哈尔滨	1	3	2	2	2	2	3	2	4	6	3	3	4	4	4	3	1	24	0	1	4	2	3	2	2	2	3	2	1	5	3.2	4.75	4.5	1	1	1	11	15	21	3.5	2.2	3.75	3.055	1
564	2020/9/13 18:31:35	569秒	微信	北京	北京	1	6	6	6	6	3	4	3	5	6	2	6	5	5	5	3	1	39	5	2	4	15	3	4	4	1	11	1	4	4	6.4	5.5	5.33333	2	3	4	27	18	26	4.33333	5.4	4.5	4.81	2
565	2020/9/13 18:31:50	696秒	微信	北京	北京	1	0	0	0	0	0	0	0	0	0	0	0	0	0	0	0	1	24	0	1	4	2	3	3	2	2	3	2	2	5	1	1	1	1	2	1	0	0	0	0	0	0	0	0
567	2020/9/13 18:33:46	895秒	微信	福建	福州	1	6	6	6	6	3	6	6	6	3	3	5	4	4	4	3	1	30	1	2	4	5	3	3	2	2	11	1	3	3	6.4	6.25	4.83333	2	2	2	27	21	23	3.83333	5.4	5.25	4.885	2
568	2020/9/13 18:33:58	720秒	微信	山西	运城	1	0	1	1	1	0	0	1	0	0	1	0	0	0	0	0	1	26	1	2	4	5	3	3	3	2	2	2	2	4	1.6	1.25	1.16667	1	2	2	3	1	1	0.166667	0.6	0.25	0.365	0
572	2020/9/13 18:38:01	2894秒	微信	黑龙江	哈尔滨	1	2	4	2	1	1	2	1	2	2	3	3	3	2	2	0	1	40	9	2	4	20	3	4	3	2	7	2	4	5	3	2.75	3.16667	3	3	4	10	7	13	2.16667	2	1.75	1.975	1
573	2020/9/13 18:38:47	397秒	微信	山东	青岛	1	5	6	6	6	5	6	6	5	6	0	6	6	4	5	3	1	23	0	1	4	1	3	2	2	2	1	1	2	4	6.6	6.75	5	1	1	1	28	23	24	4	5.6	5.75	5.165	2
574	2020/9/13 18:39:46	434秒	微信	云南	昆明	1	2	2	2	2	1	1	1	0	0	0	0	1	1	1	1	1	24	0	1	4	1	3	2	3	2	2	2	1	3	2.8	1.5	1.66667	1	1	1	9	2	4	0.666667	1.8	0.5	1.07	0
576	2020/9/13 18:41:59	487秒	微信	黑龙江	哈尔滨	1	1	1	1	1	1	1	1	1	1	1	1	1	1	2	1	1	22	0	1	4	1	3	1	2	2	11	2	2	1	2	2	2.16667	1	1	1	5	4	7	1.16667	1	1	1.05	0
577	2020/9/13 18:42:22	905秒	微信	四川	绵阳	1	2	2	1	2	1	0	1	0	0	0	0	0	1	1	0	1	48	22	2	4	30	3	5	4	1	2	1	2	5	2.6	1.25	1.33333	3	4	5	8	1	2	0.333333	1.6	0.25	0.815	0
578	2020/9/13 18:45:25	597秒	微信	黑龙江	佳木斯	1	4	4	5	5	3	1	2	0	1	3	0	3	0	0	2	1	22	0	1	4	1	3	2	2	1	1	1	3	2	5.2	2	2.33333	1	1	1	21	4	8	1.33333	4.2	1	2.38	1
579	2020/9/13 18:49:03	1046秒	微信	江苏	苏州	1	6	6	3	6	4	4	3	2	1	3	2	1	2	2	1	1	41	5	2	4	24	3	5	4	1	3	1	5	5	6	3.5	2.83333	3	4	5	25	10	11	1.83333	5	2.5	3.3	1
580	2020/9/13 18:50:44	274秒	微信	山西	太原	1	6	6	6	3	2	3	3	3	3	3	3	3	3	3	3	1	40	16	2	4	21	3	4	3	2	3	2	2	3	5.6	4	4	3	3	5	23	12	18	3	4.6	3	3.64	2
581	2020/9/13 18:51:05	685秒	微信	吉林	长春	1	6	5	5	4	6	6	6	6	4	3	5	4	5	3	3	1	29	0	1	4	3	3	3	3	2	3	2	4	2	6.2	6.5	4.83333	1	2	1	26	22	23	3.83333	5.2	5.5	4.88	2
582	2020/9/13 18:51:46	740秒	微信	重庆	重庆	1	1	2	2	2	1	2	3	2	2	3	3	3	3	3	2	1	36	9	2	4	14	3	4	2	2	11	2	2	4	2.6	3.25	3.83333	2	3	4	8	9	17	2.83333	1.6	2.25	2.165	1
584	2020/9/13 18:56:53	219秒	微信	黑龙江	哈尔滨	1	3	3	3	3	2	2	2	2	2	3	3	3	3	3	3	1	21	0	1	4	1	3	2	2	2	2	2	4	3	3.8	3	4	1	1	1	14	8	18	3	2.8	2	2.62	1
585	2020/9/13 18:57:03	405秒	微信	江苏	苏州	1	4	5	4	3	3	4	4	4	5	1	2	0	1	2	0	1	32	7	2	4	10	3	4	3	1	2	1	2	4	4.8	5.25	2	2	3	3	19	17	6	1	3.8	4.25	3.095	1
586	2020/9/13 18:58:14	782秒	微信	山西	太原	1	2	2	1	2	1	0	0	0	0	0	0	0	0	0	0	1	28	0	1	4	6	3	3	2	2	2	2	2	3	2.6	1	1	1	2	3	8	0	0	0	1.6	0	0.64	0
587	2020/9/13 19:01:45	938秒	微信	山西	未知	1	2	3	2	2	2	1	1	1	1	2	2	3	0	0	0	1	24	0	1	4	1	3	2	3	2	1	2	2	2	3.2	2	2.16667	1	1	1	11	4	7	1.16667	2.2	1	1.53	1
590	2020/9/13 19:10:13	1723秒	微信	北京	北京	1	2	2	2	2	2	4	4	4	3	3	3	3	3	3	3	1	40	2.8	2	4	16	3	4	4	1	3	1	1	5	3	4.75	4	3	3	4	10	15	18	3	2	3.75	2.825	1
591	2020/9/13 19:10:17	665秒	微信	黑龙江	哈尔滨	1	2	2	2	2	0	1	1	0	0	3	3	3	2	2	2	1	42	5	2	4	21	3	4	2	1	2	1	3	3	2.6	1.5	3.5	3	3	5	8	2	15	2.5	1.6	0.5	1.54	1
593	2020/9/13 19:12:53	716秒	微信	天津	天津	1	2	2	2	2	1	2	2	1	1	0	0	0	3	3	3	1	28	0	1	4	4	3	3	3	2	10	2	2	3	2.8	2.5	2.5	1	2	2	9	6	9	1.5	1.8	1.5	1.62	1
594	2020/9/13 19:15:05	819秒	微信	天津	天津	1	5	6	4	5	4	5	5	5	5	3	4	4	4	4	3	1	50	23	2	4	32	1	5	4	1	2	1	4	3	5.8	6	4.66667	4	4	5	24	20	22	3.66667	4.8	5	4.52	2
595	2020/9/13 19:16:04	1164秒	微信	福建	福州	1	4	2	1	2	1	1	1	0	0	2	0	2	2	1	2	1	30	1	2	4	7	3	3	3	1	3	1	1	4	3	1.5	2.5	2	2	3	10	2	9	1.5	2	0.5	1.4	0
596	2020/9/13 19:29:06	494秒	微信	福建	福州	1	3	3	2	2	2	2	2	2	2	3	5	4	4	4	3	1	31	2	2	4	10	3	3	2	2	3	3	1	3	3.4	3	4.83333	2	2	3	12	8	23	3.83333	2.4	2	2.71	1
598	2020/9/13 19:32:18	479秒	微信	黑龙江	哈尔滨	1	2	1	0	0	0	0	0	0	0	0	0	0	0	0	0	1	41	12	2	4	21	3	4	2	1	2	1	3	2	1.6	1	1	3	3	5	3	0	0	0	0.6	0	0.24	0
604	2020/9/13 19:45:41	497秒	微信	福建	福州	1	1	1	1	1	1	1	2	2	2	3	3	3	3	3	0	1	32	5	2	4	8	3	3	2	2	3	1	1	5	2	2.75	3.5	2	2	3	5	7	15	2.5	1	1.75	1.675	1
605	2020/9/13 19:46:09	524秒	微信	黑龙江	哈尔滨	1	2	2	2	2	1	1	2	1	1	2	2	2	2	2	2	1	24	0	1	4	2	3	2	1	2	2	2	2	4	2.8	2.25	3	1	1	1	9	5	12	2	1.8	1.25	1.695	1
606	2020/9/13 19:46:35	458秒	微信	黑龙江	黑河	1	2	2	2	2	1	1	1	0	0	1	0	0	0	0	0	1	24	0	1	4	3	3	3	3	2	2	2	1	5	2.8	1.5	1.16667	1	2	1	9	2	1	0.166667	1.8	0.5	0.92	0
608	2020/9/13 19:48:02	395秒	微信	黑龙江	哈尔滨	1	2	2	2	2	2	2	2	2	2	4	4	4	5	4	4	1	29	2	2	4	7	3	3	2	2	8	2	5	3	3	3	5.16667	1	2	3	10	8	25	4.16667	2	2	2.65	1
611	2020/9/13 19:49:11	529秒	微信	黑龙江	黑河	1	6	6	6	6	6	6	6	6	6	3	4	6	4	5	3	1	21	0	1	4	1	3	3	2	2	3	2	3	3	7	7	5.16667	1	2	1	30	24	25	4.16667	6	6	5.45	2
615	2020/9/13 19:50:45	650秒	微信	黑龙江	哈尔滨	1	3	4	3	2	2	2	2	2	2	3	3	4	0	4	4	1	23	0	1	1	1	3	2	2	1	11	3	5	2	3.8	3	4	1	1	1	14	8	18	3	2.8	2	2.62	1
616	2020/9/13 19:53:24	698秒	微信	江苏	南京	1	5	4	4	3	4	2	2	2	1	3	3	3	3	3	3	1	24	0	1	4	1	3	2	2	2	11	2	4	2	5	2.75	4	1	1	1	20	7	18	3	4	1.75	3.025	1
618	2020/9/13 19:54:17	537秒	微信	黑龙江	哈尔滨	1	3	3	3	2	2	2	2	2	3	3	3	4	2	2	3	1	23	0	1	4	1	3	1	2	2	1	2	4	1	3.6	3.25	3.83333	1	1	1	13	9	17	2.83333	2.6	2.25	2.565	1
620	2020/9/13 19:56:13	464秒	微信	黑龙江	哈尔滨	1	2	2	2	2	2	2	2	2	2	3	3	3	3	3	3	1	50	25	2	4	3	3	4	3	1	6	1	3	1	3	3	4	4	3	1	10	8	18	3	2	2	2.3	1
622	2020/9/13 19:58:36	721秒	微信	黑龙江	哈尔滨	1	2	3	3	3	2	2	2	0	2	3	4	4	3	3	4	1	25	0	1	3	3	2	2	2	2	2	2	5	1	3.6	2.5	4.5	1	1	1	13	6	21	3.5	2.6	1.5	2.54	1
623	2020/9/13 19:59:20	1038秒	微信	黑龙江	哈尔滨	1	2	3	2	2	1	1	1	1	1	3	3	3	2	2	2	1	23	0	1	4	1	3	2	2	2	1	2	1	3	3	2	3.5	1	1	1	10	4	15	2.5	2	1	1.85	1
627	2020/9/13 20:03:03	434秒	微信	天津	天津	1	3	3	3	3	1	3	4	2	2	4	2	1	2	2	1	1	27	0	2	4	4	3	3	3	1	6	2	2	4	3.6	3.75	3	1	2	2	13	11	12	2	2.6	2.75	2.465	1
628	2020/9/13 20:03:05	1999秒	微信	北京	北京	1	6	3	2	3	2	3	3	3	3	4	4	4	3	4	4	1	27	0	1	4	4	2	2	2	2	3	2	2	2	4.2	4	4.83333	1	1	2	16	12	23	3.83333	3.2	3	3.33	1
630	2020/9/13 20:14:18	387秒	微信	陕西	西安	1	2	2	1	1	1	0	0	1	1	4	2	3	2	3	3	1	25	0	1	4	1	3	2	2	1	11	2	2	2	2.4	1.5	3.83333	1	1	1	7	2	17	2.83333	1.4	0.5	1.56	1
632	2020/9/13 20:15:40	312秒	微信	黑龙江	哈尔滨	1	3	5	4	4	2	3	3	3	1	2	2	1	0	0	0	1	25	0	1	4	2	3	2	2	2	2	2	2	4	4.6	3.5	1.83333	1	1	1	18	10	5	0.833333	3.6	2.5	2.44	1
633	2020/9/13 20:15:59	490秒	微信	黑龙江	哈尔滨	1	6	6	6	6	6	6	6	6	6	2	3	3	0	4	3	1	28	0	1	4	1	3	3	2	2	3	2	3	3	7	7	3.5	1	2	1	30	24	15	2.5	6	6	4.95	2
635	2020/9/13 20:18:16	993秒	微信	黑龙江	佳木斯	1	3	3	3	3	2	3	3	3	2	3	2	5	4	4	3	1	50	27	2	4	32	2	4	4	1	11	3	3	4	3.8	3.75	4.5	4	3	5	14	11	21	3.5	2.8	2.75	2.995	1
636	2020/9/13 20:18:41	8081秒	微信	江苏	苏州	1	3	3	3	3	2	3	2	1	1	3	3	3	3	3	3	1	27	0	1	4	4	3	3	2	2	3	2	3	3	3.8	2.75	4	1	2	2	14	7	18	3	2.8	1.75	2.545	1
639	2020/9/13 20:21:10	455秒	微信	北京	北京	1	4	3	4	4	3	2	1	2	2	1	1	3	1	1	1	1	23	0	1	4	1	3	2	3	2	8	1	2	4	4.6	2.75	2.33333	1	1	1	18	7	8	1.33333	3.6	1.75	2.365	1
640	2020/9/13 20:22:44	277秒	微信	山东	未知	1	5	5	5	5	4	4	4	4	4	4	3	3	3	4	3	1	21	0	1	4	1	3	1	2	1	1	3	3	2	5.8	5	4.33333	1	1	1	24	16	20	3.33333	4.8	4	4.12	2
641	2020/9/13 20:23:07	784秒	微信	四川	绵阳	1	2	3	2	3	2	2	2	2	2	2	3	3	3	3	3	1	46	12	2	4	26	3	4	3	1	2	2	1	5	3.4	3	3.83333	3	3	5	12	8	17	2.83333	2.4	2	2.41	1
642	2020/9/13 20:24:48	476秒	微信	黑龙江	哈尔滨	1	6	6	6	6	6	6	6	6	6	3	0	3	4	0	0	1	28	0	1	4	5	3	3	2	2	1	2	5	2	7	7	2.66667	1	2	2	30	24	10	1.66667	6	6	4.7	2
643	2020/9/13 20:25:09	728秒	微信	山东	泰安	1	3	2	1	2	1	2	2	2	2	4	3	3	3	3	3	1	29	2	2	4	7	3	4	2	2	8	2	2	3	2.8	3	4.16667	1	3	3	9	8	19	3.16667	1.8	2	2.27	1
646	2020/9/13 20:28:24	540秒	微信	黑龙江	齐齐哈尔	1	2	2	1	1	0	0	0	0	1	0	0	0	0	0	0	1	48	25	2	4	29	3	5	4	1	3	1	3	3	2.2	1.25	1	3	4	5	6	1	0	0	1.2	0.25	0.555	0
647	2020/9/13 20:29:40	276秒	微信	黑龙江	哈尔滨	1	2	2	2	1	1	1	1	1	1	3	3	3	3	3	3	1	26	0	2	4	4	3	3	3	2	3	1	3	2	2.6	2	4	1	2	2	8	4	18	3	1.6	1	1.84	1
651	2020/9/13 20:32:37	435秒	微信	浙江	杭州	1	2	3	2	0	0	1	2	0	0	2	0	3	0	0	3	1	22	0	1	4	1	2	2	2	2	11	2	2	4	2.4	1.75	2.33333	1	1	1	7	3	8	1.33333	1.4	0.75	1.185	0
652	2020/9/13 20:36:13	978秒	微信	黑龙江	哈尔滨	1	2	3	3	3	2	2	1	0	0	4	3	4	0	0	0	1	24	0	1	4	1	2	2	2	2	3	2	3	2	3.6	1.75	2.83333	1	1	1	13	3	11	1.83333	2.6	0.75	1.815	1
653	2020/9/13 20:36:20	735秒	微信	山东	未知	1	0	3	1	2	1	0	0	0	3	3	3	0	0	0	0	1	46	22	2	1	16	1	1	1	1	1	3	5	1	2.4	1.75	2	3	1	4	7	3	6	1	1.4	0.75	1.085	0
654	2020/9/13 20:36:58	538秒	微信	福建	厦门	1	2	2	2	2	1	2	2	1	1	2	2	4	1	1	1	1	25	0	1	4	3	3	3	3	2	2	2	1	5	2.8	2.5	2.83333	1	2	1	9	6	11	1.83333	1.8	1.5	1.72	1
656	2020/9/13 20:42:35	573秒	微信	上海	上海	1	2	1	2	2	2	2	2	2	2	3	3	4	3	3	3	1	22	0	1	1	1	3	2	2	2	11	1	2	1	2.8	3	4.16667	1	1	1	9	8	19	3.16667	1.8	2	2.27	1
658	2020/9/13 20:45:56	160秒	微信	北京	北京	1	0	0	0	0	0	0	0	0	0	6	6	6	0	0	0	1	26	0	1	4	4	3	3	2	2	3	2	2	2	1	1	4	1	2	2	0	0	18	3	0	0	0.9	0
660	2020/9/13 20:47:08	7551秒	微信	北京	北京	1	0	0	0	0	0	0	0	0	0	0	0	0	0	0	0	1	24	0	2	4	4	3	2	2	2	10	2	2	4	1	1	1	1	1	2	0	0	0	0	0	0	0	0
661	2020/9/13 20:47:16	895秒	微信	四川	成都	1	5	4	3	3	3	5	5	4	5	3	3	3	4	5	3	1	27	0	1	4	8	2	3	2	2	2	2	2	4	4.6	5.75	4.5	1	2	3	18	19	21	3.5	3.6	4.75	3.915	2
662	2020/9/13 20:47:36	600秒	微信	河北	秦皇岛	1	6	5	6	6	5	6	6	5	5	3	1	4	4	3	0	1	25	0	1	4	3	3	3	3	2	10	2	3	4	6.6	6.5	3.5	1	2	1	28	22	15	2.5	5.6	5.5	4.64	2
663	2020/9/13 20:47:42	559秒	微信	山东	潍坊	1	2	1	1	2	2	3	2	5	4	2	3	6	4	4	2	1	25	0	1	4	3	3	3	2	2	10	1	3	3	2.6	4.5	4.5	1	2	1	8	14	21	3.5	1.6	3.5	2.74	1
665	2020/9/13 20:50:08	389秒	微信	辽宁	沈阳	1	4	4	3	3	2	2	3	3	4	2	4	3	4	4	3	1	25	0	1	4	2	3	3	2	2	3	1	5	3	4.2	4	4.33333	1	2	1	16	12	20	3.33333	3.2	3	3.18	1
666	2020/9/13 20:50:37	302秒	微信	黑龙江	哈尔滨	1	3	4	4	4	5	5	5	5	5	3	2	4	3	3	3	1	21	0	1	2	1	2	2	2	2	1	3	2	1	5	6	4	1	1	1	20	20	18	3	4	5	4	2
667	2020/9/13 20:51:07	606秒	微信	黑龙江	鸡西	1	3	3	3	3	3	2	2	0	1	3	3	3	3	2	2	1	45	0	2	1	23	3	5	2	1	11	1	4	3	4	2.25	3.66667	3	4	5	15	5	16	2.66667	3	1.25	2.375	1
668	2020/9/13 20:52:38	412秒	微信	天津	天津	1	3	3	3	3	3	2	2	2	1	0	4	6	0	0	0	1	24	0	1	4	1	2	2	1	1	1	1	2	3	4	2.75	2.66667	1	1	1	15	7	10	1.66667	3	1.75	2.225	1
669	2020/9/13 20:53:42	348秒	微信	黑龙江	哈尔滨	1	1	2	1	0	1	1	1	1	0	0	0	0	0	0	0	1	26	0	1	4	3	3	3	1	2	2	2	1	4	2	1.75	1	1	2	1	5	3	0	0	1	0.75	0.625	0
670	2020/9/13 20:55:14	657秒	微信	辽宁	沈阳	1	6	5	5	5	5	5	5	5	5	1	5	4	2	2	1	1	28	0	2	4	7	3	3	3	2	3	3	3	2	6.2	6	3.5	1	2	3	26	20	15	2.5	5.2	5	4.33	2
671	2020/9/13 20:55:19	796秒	微信	重庆	重庆	1	5	6	3	4	3	4	3	3	3	3	5	3	4	3	3	1	28	0	1	4	5	3	3	2	2	10	2	2	4	5.2	4.25	4.5	1	2	2	21	13	21	3.5	4.2	3.25	3.705	2
673	2020/9/13 20:56:01	291秒	微信	黑龙江	哈尔滨	1	2	3	3	3	2	2	2	0	1	3	4	4	3	3	3	1	22	0	1	4	1	3	1	2	2	3	2	2	2	3.6	2.25	4.33333	1	1	1	13	5	20	3.33333	2.6	1.25	2.415	1
675	2020/9/13 20:59:27	341秒	微信	黑龙江	哈尔滨	1	0	0	1	1	0	3	3	2	4	1	3	6	3	3	3	1	26	0	1	2	3	3	3	2	2	2	2	2	5	1.4	4	4.16667	1	2	1	2	12	19	3.16667	0.4	3	2.01	1
676	2020/9/13 20:59:30	604秒	微信	海南	未知	1	1	1	1	0	1	6	6	6	6	0	5	4	1	4	2	1	29	0	2	3	4	3	3	2	2	11	1	1	5	1.8	7	3.66667	1	2	2	4	24	16	2.66667	0.8	6	2.92	1
679	2020/9/13 21:02:09	851秒	微信	山东	泰安	1	2	2	1	2	1	1	1	0	0	3	3	3	3	4	3	1	33	2	2	4	10	3	3	3	2	10	2	3	4	2.6	1.5	4.16667	2	2	3	8	2	19	3.16667	1.6	0.5	1.74	1
680	2020/9/13 21:03:14	590秒	微信	陕西	西安	1	2	3	1	1	1	0	0	0	0	3	3	3	3	3	3	1	27	0	2	4	7	4	3	2	2	11	1	3	5	2.6	1	4	1	2	3	8	0	18	3	1.6	0	1.54	1
682	2020/9/13 21:07:26	618秒	微信	四川	成都	1	3	3	3	2	1	2	3	2	2	4	4	5	4	3	4	1	24	0	1	4	1	3	2	2	2	1	2	3	2	3.4	3.25	5	1	1	1	12	9	24	4	2.4	2.25	2.835	1
684	2020/9/13 21:09:53	416秒	微信	黑龙江	哈尔滨	1	3	3	2	2	2	3	3	2	6	3	4	3	3	3	3	1	25	0	1	4	3	3	3	2	2	2	2	2	3	3.4	4.5	4.16667	1	2	1	12	14	19	3.16667	2.4	3.5	2.96	1
686	2020/9/13 21:11:42	805秒	微信	天津	天津	1	2	2	1	2	1	0	0	0	0	3	3	3	3	3	3	1	29	4	2	4	7	3	3	3	2	3	1	2	3	2.6	1	4	1	2	3	8	0	18	3	1.6	0	1.54	1
688	2020/9/13 21:12:36	2466秒	微信	广东	广州	1	2	2	1	2	1	3	3	0	2	3	0	4	4	3	0	1	29	0	2	4	4	2	4	3	2	11	2	1	3	2.6	3	3.33333	1	3	2	8	8	14	2.33333	1.6	2	1.94	1
689	2020/9/13 21:12:52	361秒	微信	山东	济南	1	3	3	3	3	2	2	2	2	1	5	5	5	1	1	1	1	25	0	1	4	1	3	1	2	2	2	3	4	3	3.8	2.75	4	1	1	1	14	7	18	3	2.8	1.75	2.545	1
690	2020/9/13 21:13:19	650秒	微信	山东	泰安	1	2	2	1	2	2	1	2	2	3	3	3	3	2	2	2	1	29	0	2	1	5	3	3	3	2	2	2	5	4	2.8	3	3.5	1	2	2	9	8	15	2.5	1.8	2	2.07	1
691	2020/9/13 21:13:23	215秒	微信	重庆	重庆	1	2	2	2	2	2	2	2	2	2	4	4	4	4	4	4	1	24	0	1	4	1	4	2	3	1	2	2	5	3	3	3	5	1	1	1	10	8	24	4	2	2	2.6	1
692	2020/9/13 21:17:59	321秒	微信	天津	天津	1	3	3	3	3	2	2	2	2	3	3	4	4	3	3	3	1	24	0	1	4	3	2	2	3	2	3	1	2	2	3.8	3.25	4.33333	1	1	1	14	9	20	3.33333	2.8	2.25	2.795	1
693	2020/9/13 21:18:02	747秒	微信	黑龙江	哈尔滨	1	3	5	3	3	2	3	3	3	5	3	3	3	3	3	3	1	26	0	1	4	4	3	3	2	2	10	2	1	3	4.2	4.5	4	1	2	2	16	14	18	3	3.2	3.5	3.23	1
694	2020/9/13 21:18:15	836秒	微信	黑龙江	哈尔滨	1	4	5	2	4	2	4	4	2	3	2	4	3	5	4	3	1	26	0	1	4	3	3	3	2	2	10	2	5	5	4.4	4.25	4.5	1	2	1	17	13	21	3.5	3.4	3.25	3.385	1
696	2020/9/13 21:23:04	477秒	微信	黑龙江	哈尔滨	1	2	3	2	1	0	0	0	2	2	3	4	3	2	4	4	1	22	0	1	4	1	3	1	2	2	3	2	2	1	2.6	2	4.33333	1	1	1	8	4	20	3.33333	1.6	1	1.94	1
697	2020/9/13 21:26:39	425秒	微信	黑龙江	哈尔滨	1	3	4	2	2	1	2	3	1	1	3	2	5	2	2	2	1	25	0	1	4	3	3	3	2	1	11	2	5	3	3.4	2.75	3.66667	1	2	1	12	7	16	2.66667	2.4	1.75	2.285	1
698	2020/9/13 21:26:47	663秒	微信	河南	郑州	1	6	6	6	6	6	6	6	6	6	2	0	0	3	2	0	1	30	0	2	4	10	3	3	2	2	2	1	3	2	7	7	2.16667	2	2	3	30	24	7	1.16667	6	6	4.55	2
699	2020/9/13 21:27:20	779秒	微信	黑龙江	哈尔滨	1	3	2	2	2	1	0	0	0	0	0	0	0	0	0	0	1	42	19	2	3	23	3	5	4	1	11	1	2	2	3	1	1	3	4	5	10	0	0	0	2	0	0.8	0
702	2020/9/13 21:29:20	729秒	微信	河南	郑州	1	4	5	4	5	5	4	4	4	3	3	3	3	3	3	3	1	28	0	2	4	6	3	4	3	2	10	1	3	5	5.6	4.75	4	1	3	3	23	15	18	3	4.6	3.75	3.865	2
703	2020/9/13 21:30:52	305秒	微信	辽宁	沈阳	1	2	3	3	3	2	2	2	2	2	3	2	2	0	0	0	1	27	0	1	4	5	3	3	2	2	7	2	2	4	3.6	3	2.16667	1	2	2	13	8	7	1.16667	2.6	2	1.99	1
704	2020/9/13 21:32:52	757秒	微信	黑龙江	哈尔滨	1	2	2	1	2	2	0	0	0	2	3	3	4	3	3	3	1	43	13	2	4	23	3	6	4	1	2	1	3	4	2.8	1.5	4.16667	3	4	5	9	2	19	3.16667	1.8	0.5	1.82	1
705	2020/9/13 21:35:55	347秒	微信	山东	济南	1	2	2	2	2	2	0	0	0	0	2	2	2	0	0	0	1	23	0	1	4	1	3	2	2	2	1	2	2	2	3	1	2	1	1	1	10	0	6	1	2	0	1.1	0
706	2020/9/13 21:37:00	340秒	微信	天津	天津	1	3	3	3	2	2	3	3	2	2	3	3	3	3	3	3	1	25	0	1	4	3	3	3	2	1	3	2	5	3	3.6	3.5	4	1	2	1	13	10	18	3	2.6	2.5	2.69	1
707	2020/9/13 21:39:32	1360秒	微信	重庆	重庆	1	3	3	3	2	2	3	2	2	2	2	1	3	2	3	2	1	32	2	2	4	10	3	3	2	2	2	2	2	5	3.6	3.25	3.16667	2	2	3	13	9	13	2.16667	2.6	2.25	2.365	1
710	2020/9/13 21:43:36	647秒	微信	黑龙江	哈尔滨	1	3	4	3	3	2	3	2	2	2	3	4	3	3	4	3	1	26	0	1	4	3	3	3	2	2	2	2	3	5	4	3.25	4.33333	1	2	1	15	9	20	3.33333	3	2.25	2.875	1
711	2020/9/13 21:44:51	618秒	微信	黑龙江	哈尔滨	1	2	2	1	1	1	1	1	1	1	3	3	3	2	2	2	1	26	0	1	4	3	3	3	2	2	11	2	3	4	2.4	2	3.5	1	2	1	7	4	15	2.5	1.4	1	1.61	1
712	2020/9/13 21:44:55	447秒	微信	福建	福州	1	0	0	0	0	0	0	0	0	0	3	2	1	1	2	1	1	23	0	1	4	1	3	2	1	2	10	2	1	1	1	1	2.66667	1	1	1	0	0	10	1.66667	0	0	0.5	0
713	2020/9/13 21:49:51	895秒	微信	黑龙江	佳木斯	1	2	1	2	3	2	1	1	0	0	3	0	0	0	0	3	1	49	22	2	4	28	3	4	4	1	3	1	2	3	3	1.5	2	3	3	5	10	2	6	1	2	0.5	1.25	0
714	2020/9/13 21:53:03	534秒	微信	黑龙江	哈尔滨	1	4	4	4	4	2	4	4	1	1	3	3	3	2	2	2	1	25	0	2	4	3	3	3	1	2	3	2	3	3	4.6	3.5	3.5	1	2	1	18	10	15	2.5	3.6	2.5	2.94	1
717	2020/9/13 21:55:04	317秒	微信	山东	济南	1	2	3	3	3	2	2	2	2	2	3	4	4	3	4	4	1	25	0	1	4	1	3	2	2	2	10	2	2	3	3.6	3	4.66667	1	1	1	13	8	22	3.66667	2.6	2	2.74	1
718	2020/9/13 21:58:04	1031秒	微信	四川	成都	1	3	3	1	2	1	2	4	1	2	0	0	0	0	0	0	1	31	5	2	4	12	2	3	2	2	3	2	3	5	3	3.25	1	2	2	4	10	9	0	0	2	2.25	1.475	0
719	2020/9/13 22:01:30	1109秒	微信	黑龙江	鸡西	1	3	2	1	3	2	1	2	1	2	4	2	2	3	3	3	1	41	13	3	4	22	3	6	4	1	3	2	4	4	3.2	2.5	3.83333	3	4	5	11	6	17	2.83333	2.2	1.5	2.18	1
722	2020/9/13 22:11:26	2449秒	微信	安徽	阜阳	1	1	2	0	2	0	0	1	0	0	0	0	0	3	3	3	1	38	4	2	4	20	3	5	4	1	2	2	2	5	2	1.25	2.5	2	4	4	5	1	9	1.5	1	0.25	0.925	0
723	2020/9/13 22:15:24	1131秒	微信	浙江	杭州	1	3	2	2	2	2	3	4	4	2	3	4	4	3	3	2	1	26	0	1	4	3	3	3	2	2	11	2	2	3	3.2	4.25	4.16667	1	2	1	11	13	19	3.16667	2.2	3.25	2.805	1
724	2020/9/13 22:27:17	446秒	微信	山东	泰安	1	2	3	2	2	2	3	3	2	2	4	0	3	1	2	2	1	27	0	1	4	3	3	3	3	2	10	2	2	5	3.2	3.5	3	1	2	1	11	10	12	2	2.2	2.5	2.23	1
726	2020/9/13 22:37:18	778秒	微信	福建	福州	1	2	3	2	2	1	3	4	4	5	5	5	4	3	4	4	1	31	3	2	4	10	3	3	2	2	3	1	1	5	3	5	5.16667	2	2	3	10	16	25	4.16667	2	4	3.25	1
728	2020/9/13 22:45:15	383秒	微信	黑龙江	哈尔滨	1	2	2	2	2	2	2	2	2	1	3	3	4	4	3	3	1	32	7	2	3	11	3	4	4	1	7	1	3	2	3	2.75	4.33333	2	3	4	10	7	20	3.33333	2	1.75	2.325	1
729	2020/9/13 22:54:59	1388秒	微信	四川	成都	1	3	6	6	6	5	4	4	4	4	4	3	4	1	2	3	1	26	0	1	4	4	3	2	1	2	2	1	2	2	6.2	5	3.83333	1	1	2	26	16	17	2.83333	5.2	4	4.13	2
733	2020/9/13 23:06:15	521秒	微信	福建	厦门	1	3	2	2	3	2	2	3	2	2	3	3	4	4	3	3	1	24	0	1	4	2	3	2	2	2	3	2	2	5	3.4	3.25	4.33333	1	1	1	12	9	20	3.33333	2.4	2.25	2.635	1
734	2020/9/13 23:12:47	921秒	微信	江苏	苏州	1	1	1	1	2	1	1	2	1	1	1	0	3	0	2	2	1	25	0	1	4	3	3	2	2	2	3	2	2	2	2.2	2.25	2.33333	1	1	1	6	5	8	1.33333	1.2	1.25	1.255	0
735	2020/9/13 23:16:13	836秒	微信	浙江	湖州	1	3	4	5	5	3	3	2	1	3	3	2	4	3	3	3	1	20	0	1	4	1	2	2	2	2	1	3	5	5	5	3.25	4	1	1	1	20	9	18	3	4	2.25	3.175	1
736	2020/9/13 23:34:07	400秒	微信	陕西	西安	1	6	6	6	6	6	6	6	6	6	0	3	3	3	3	3	1	29	0	2	4	10	2	3	3	2	10	2	2	3	7	7	3.5	1	2	3	30	24	15	2.5	6	6	4.95	2
738	2020/9/14 0:13:46	1097秒	微信	北京	北京	1	6	6	6	6	5	5	5	2	5	3	6	5	1	3	4	1	24	0	1	4	2	2	2	3	2	10	2	2	1	6.8	5.25	4.66667	1	1	1	29	17	22	3.66667	5.8	4.25	4.695	2
739	2020/9/14 0:21:30	614秒	微信	安徽	合肥	1	1	2	2	3	2	2	2	2	2	2	4	5	4	5	3	1	26	0	1	4	3	3	3	2	2	3	2	1	3	3	3	4.83333	1	2	1	10	8	23	3.83333	2	2	2.55	1
741	2020/9/14 0:51:56	908秒	微信	陕西	西安	1	3	3	3	3	3	3	3	1	0	2	4	4	3	2	2	1	34	4	2	4	12	3	4	3	2	10	2	3	5	4	2.75	3.83333	2	3	4	15	7	17	2.83333	3	1.75	2.575	1
742	2020/9/14 2:17:28	649秒	微信	辽宁	阜新	1	1	2	2	2	1	2	1	1	4	4	5	3	4	4	3	1	33	6	2	4	9	3	4	4	1	10	2	5	3	2.6	3	4.83333	2	3	3	8	8	23	3.83333	1.6	2	2.39	1
743	2020/9/14 4:36:34	486秒	微信	北京	北京	1	4	4	4	2	2	2	4	4	2	3	4	4	4	4	3	1	23	0	1	4	3	3	2	3	2	2	2	1	2	4.2	4	4.66667	1	1	1	16	12	22	3.66667	3.2	3	3.28	1
744	2020/9/14 5:33:32	954秒	微信	黑龙江	大庆	1	0	2	1	2	1	0	0	1	0	0	0	0	0	0	0	1	50	26	2	4	30	3	5	4	2	3	1	3	3	2.2	1.25	1	4	4	5	6	1	0	0	1.2	0.25	0.555	0
746	2020/9/14 6:21:29	544秒	微信	江苏	南京	1	5	6	5	6	5	5	5	4	3	3	3	3	3	3	3	1	30	30	2	4	8	3	3	3	1	2	2	3	5	6.4	5.25	4	2	2	3	27	17	18	3	5.4	4.25	4.335	2
747	2020/9/14 6:21:53	393秒	微信	辽宁	阜新	1	2	1	1	1	1	1	1	1	1	3	3	3	3	3	3	1	31	3	2	4	8	3	3	3	2	3	2	1	2	2.2	2	4	2	2	3	6	4	18	3	1.2	1	1.68	1
749	2020/9/14 6:31:50	615秒	微信	黑龙江	哈尔滨	1	2	2	1	1	1	2	3	0	0	2	2	2	0	0	2	1	28	0	1	4	6	3	3	1	2	2	2	2	4	2.4	2.25	2.33333	1	2	3	7	5	8	1.33333	1.4	1.25	1.335	0
752	2020/9/14 7:36:39	564秒	微信	福建	厦门	1	2	2	1	1	1	1	1	1	1	3	3	3	3	3	3	1	38	3	2	4	13	3	4	3	2	2	2	3	3	2.4	2	4	2	3	4	7	4	18	3	1.4	1	1.76	1
756	2020/9/14 8:04:33	542秒	微信	陕西	西安	1	2	4	5	5	2	3	5	0	1	3	2	2	2	2	2	1	31	0	1	4	8	3	3	2	2	3	1	2	4	4.6	3.25	3.16667	2	2	3	18	9	13	2.16667	3.6	2.25	2.765	1
759	2020/9/14 8:40:24	1827秒	微信	广东	广州	1	3	1	1	2	4	1	1	4	5	2	3	2	2	2	1	1	31	4	2	1	8	3	3	3	2	1	1	5	4	3.2	3.75	3	2	2	3	11	11	12	2	2.2	2.75	2.305	1
761	2020/9/14 8:47:02	483秒	微信	吉林	长春	1	2	3	2	2	1	2	2	2	2	4	4	4	4	4	3	1	33	0	1	4	9	3	4	2	2	4	1	2	5	3	3	4.83333	2	3	3	10	8	23	3.83333	2	2	2.55	1
762	2020/9/14 8:47:26	1035秒	微信	辽宁	沈阳	1	4	4	4	4	4	4	4	4	4	2	2	2	4	4	2	1	28	2	2	4	2	3	3	2	2	3	2	2	5	5	5	3.66667	1	2	1	20	16	16	2.66667	4	4	3.6	2
764	2020/9/14 9:13:11	550秒	微信	江苏	南京	1	6	6	6	6	6	6	6	2	2	4	6	4	0	3	4	1	32	0	1	4	7	3	3	3	2	10	2	5	5	7	5	4.5	2	2	3	30	16	21	3.5	6	4	4.65	2
766	2020/9/14 9:23:51	326秒	微信	河北	保定	1	2	2	2	2	2	0	0	0	0	0	0	0	0	0	0	1	31	0	1	4	5	3	3	3	2	11	2	2	2	3	1	1	2	2	2	10	0	0	0	2	0	0.8	0
768	2020/9/14 9:29:28	483秒	微信	河北	廊坊	1	3	3	2	2	2	4	6	6	4	0	0	3	2	2	2	1	33	4	2	4	10	3	4	3	2	8	1	3	2	3.4	6	2.5	2	3	3	12	20	9	1.5	2.4	5	2.91	1
769	2020/9/14 9:39:40	398秒	微信	河北	保定	1	2	3	2	2	1	2	2	1	2	3	3	4	3	3	3	1	25	0	1	4	4	3	2	3	2	8	2	2	2	3	2.75	4.16667	1	1	2	10	7	19	3.16667	2	1.75	2.275	1
770	2020/9/14 9:42:52	1666秒	微信	黑龙江	哈尔滨	1	3	4	3	3	2	3	2	1	2	3	2	3	3	3	3	1	26	0	1	4	3	3	3	2	2	2	2	2	5	4	3	3.83333	1	2	1	15	8	17	2.83333	3	2	2.65	1
771	2020/9/14 10:04:29	186秒	微信	北京	北京	1	2	2	2	2	2	2	2	2	2	4	4	4	1	1	1	1	36	8	2	4	10	3	4	2	2	3	1	2	5	3	3	3.5	2	3	3	10	8	15	2.5	2	2	2.15	1
772	2020/9/14 10:09:43	679秒	微信	四川	绵阳	1	3	3	2	3	1	1	1	0	0	1	0	0	0	0	0	1	40	15	2	4	24	3	4	4	1	6	1	3	5	3.4	1.5	1.16667	3	3	5	12	2	1	0.166667	2.4	0.5	1.16	0
774	2020/9/14 10:21:24	745秒	微信	内蒙古	呼伦贝尔	1	6	6	6	6	6	6	6	6	6	3	6	4	5	6	4	1	31	0	2	4	9	3	3	2	2	2	2	4	2	7	7	5.66667	2	2	3	30	24	28	4.66667	6	6	5.6	2
775	2020/9/14 10:21:54	852秒	微信	内蒙古	呼伦贝尔	1	2	2	2	2	2	1	1	0	1	4	0	0	0	0	0	1	29	1	2	4	5	3	3	1	1	2	2	2	2	3	1.75	1.66667	1	2	2	10	3	4	0.666667	2	0.75	1.225	0
777	2020/9/14 10:32:59	399秒	微信	河北	承德	1	3	3	2	2	2	3	3	3	2	4	4	4	4	3	3	1	28	0	2	4	5	3	3	2	2	10	1	3	2	3.4	3.75	4.66667	1	2	2	12	11	22	3.66667	2.4	2.75	2.885	1
778	2020/9/14 10:33:37	473秒	微信	内蒙古	呼伦贝尔	1	3	3	3	2	2	2	2	2	1	3	3	3	3	3	3	1	31	4	2	4	9	2	3	2	2	2	2	1	2	3.6	2.75	4	2	2	3	13	7	18	3	2.6	1.75	2.465	1
779	2020/9/14 10:33:39	447秒	微信	内蒙古	呼伦贝尔	1	2	1	1	1	1	1	1	1	0	1	3	1	0	0	1	1	28	0	1	4	4	3	3	2	2	2	2	1	3	2.2	1.75	2	1	2	2	6	3	6	1	1.2	0.75	1.005	0
782	2020/9/14 10:41:22	274秒	微信	河北	承德	1	2	2	2	2	2	2	2	2	2	4	4	4	4	4	4	1	27	0	1	2	5	2	3	3	2	3	2	3	3	3	3	5	1	2	2	10	8	24	4	2	2	2.6	1
783	2020/9/14 10:42:18	773秒	微信	北京	北京	1	2	3	2	3	1	0	1	0	0	6	3	3	0	0	0	1	39	9	2	4	18	3	4	2	1	2	1	2	3	3.2	1.25	3	2	3	4	11	1	12	2	2.2	0.25	1.555	1
784	2020/9/14 10:42:19	483秒	微信	北京	北京	1	5	5	5	5	5	5	5	5	5	4	4	4	4	4	4	1	37	11	2	4	17	3	3	2	1	3	2	2	4	6	6	5	2	2	4	25	20	24	4	5	5	4.7	2
785	2020/9/14 10:42:26	468秒	微信	贵州	六盘水	1	3	4	3	2	2	2	3	2	1	3	2	3	2	2	3	1	24	0	1	1	3	3	3	2	2	11	2	5	3	3.8	3	3.5	1	2	1	14	8	15	2.5	2.8	2	2.47	1
786	2020/9/14 10:44:35	855秒	微信	内蒙古	未知	1	3	3	4	4	3	3	3	3	2	2	4	4	1	4	3	1	28	0	2	4	5	3	3	2	2	2	2	1	2	4.4	3.75	4	1	2	2	17	11	18	3	3.4	2.75	3.085	1
787	2020/9/14 10:45:46	746秒	微信	内蒙古	呼伦贝尔	1	6	6	6	6	5	6	5	5	4	4	4	5	3	4	5	1	27	0	1	4	6	3	3	2	2	2	2	5	2	6.8	6	5.16667	1	2	3	29	20	25	4.16667	5.8	5	5.07	2
789	2020/9/14 10:55:39	551秒	微信	内蒙古	未知	1	3	3	3	3	1	2	2	2	2	4	4	4	3	3	3	1	30	3	2	4	5	3	3	2	2	2	2	2	1	3.6	3	4.5	2	2	2	13	8	21	3.5	2.6	2	2.69	1
791	2020/9/14 11:09:33	621秒	微信	内蒙古	呼和浩特	1	2	4	2	3	2	2	4	3	2	5	3	3	4	5	1	1	31	3	2	4	6	3	3	2	1	6	2	2	2	3.6	3.75	4.5	2	2	3	13	11	21	3.5	2.6	2.75	2.915	1
792	2020/9/14 11:10:25	812秒	微信	河北	承德	1	2	2	3	3	2	2	2	2	2	0	4	0	0	4	0	1	38	10	2	4	15	3	4	3	1	8	2	2	2	3.4	3	2.33333	2	3	4	12	8	8	1.33333	2.4	2	1.96	1
793	2020/9/14 11:17:12	1267秒	微信	北京	北京	1	2	2	1	1	1	1	3	3	1	3	3	2	0	2	2	1	32	3	2	4	8	3	3	3	1	2	2	2	2	2.4	3	3	2	2	3	7	8	12	2	1.4	2	1.76	1
795	2020/9/14 11:22:36	470秒	微信	内蒙古	未知	1	2	2	2	0	0	0	0	0	0	3	3	3	3	3	3	1	32	0	2	4	8	3	3	3	2	2	2	2	2	2.2	1	4	2	2	3	6	0	18	3	1.2	0	1.38	0
796	2020/9/14 11:30:30	632秒	微信	河北	保定	1	3	3	3	2	2	1	1	0	0	0	0	3	0	0	0	1	32	1	2	4	6	3	3	3	2	8	2	5	2	3.6	1.5	1.5	2	2	3	13	2	3	0.5	2.6	0.5	1.34	0
797	2020/9/14 11:37:02	535秒	微信	山东	青岛	1	2	3	2	3	1	1	1	1	2	3	3	3	3	3	3	1	36	0	1	3	7	4	3	2	1	11	2	3	5	3.2	2.25	4	2	2	3	11	5	18	3	2.2	1.25	2.155	1
799	2020/9/14 11:44:07	425秒	微信	河南	郑州	1	2	1	0	0	0	0	0	0	2	3	3	0	0	0	0	1	28	0	1	4	5	2	3	3	2	2	2	1	3	1.6	1.5	2	1	2	2	3	2	6	1	0.6	0.5	0.69	0
800	2020/9/14 11:45:13	588秒	微信	河南	郑州	1	3	4	4	5	2	2	3	2	2	3	5	5	3	3	3	1	27	0	1	4	4	3	3	3	2	2	2	2	5	4.6	3.25	4.66667	1	2	2	18	9	22	3.66667	3.6	2.25	3.215	1
801	2020/9/14 11:45:20	596秒	微信	黑龙江	哈尔滨	1	2	3	2	3	1	1	1	1	1	3	3	4	4	4	3	1	39	3	2	4	18	3	4	4	1	3	1	2	3	3.2	2	4.5	2	3	4	11	4	21	3.5	2.2	1	2.23	1
802	2020/9/14 11:47:47	6761秒	微信	河北	承德	1	6	6	6	6	6	6	6	6	5	3	4	2	4	4	1	1	30	1	2	4	5	3	3	2	2	8	1	2	3	7	6.75	4	2	2	2	30	23	18	3	6	5.75	5.025	2
806	2020/9/14 11:59:32	3400秒	微信	内蒙古	呼伦贝尔	1	6	6	5	6	5	6	4	5	4	3	2	6	5	6	3	1	29	2	2	4	5	3	3	3	1	2	2	2	1	6.6	5.75	5.16667	1	2	2	28	19	25	4.16667	5.6	4.75	4.915	2
807	2020/9/14 12:06:47	349秒	微信	河北	秦皇岛	1	3	3	3	3	3	3	3	3	3	3	4	4	3	3	3	1	33	4	2	4	8	3	4	3	2	8	1	4	2	4	4	4.33333	2	3	3	15	12	20	3.33333	3	3	3.1	1
809	2020/9/14 12:29:55	812秒	微信	内蒙古	呼伦贝尔	1	3	6	1	1	2	3	4	5	3	1	3	4	0	0	3	1	26	0	1	4	4	3	3	3	1	2	2	5	1	3.6	4.75	2.83333	1	2	2	13	15	11	1.83333	2.6	3.75	2.715	1
810	2020/9/14 12:39:08	976秒	微信	内蒙古	未知	1	2	1	2	1	0	1	1	0	0	0	0	0	0	0	0	1	38	8	2	4	13	3	4	3	1	2	2	2	2	2.2	1.5	1	2	3	4	6	2	0	0	1.2	0.5	0.63	0
811	2020/9/14 12:42:35	1260秒	微信	内蒙古	通辽	1	4	6	4	4	3	3	2	2	2	2	2	4	4	4	0	1	33	0	2	4	10	3	3	1	2	2	2	2	2	5.2	3.25	3.66667	2	2	3	21	9	16	2.66667	4.2	2.25	3.155	1
813	2020/9/14 12:44:24	518秒	微信	黑龙江	哈尔滨	1	2	2	2	2	2	2	2	2	2	3	3	3	3	3	3	1	42	14	2	4	20	3	4	4	1	3	1	2	3	3	3	4	3	3	4	10	8	18	3	2	2	2.3	1
814	2020/9/14 12:55:10	421秒	微信	北京	北京	1	2	3	2	2	1	2	2	1	2	3	3	3	2	2	2	1	25	0	1	4	3	3	3	2	2	11	1	3	5	3	2.75	3.5	1	2	1	10	7	15	2.5	2	1.75	2.075	1
816	2020/9/14 13:11:02	583秒	微信	河南	安阳	1	4	5	5	5	3	2	1	2	3	3	3	3	2	2	4	1	25	0	1	4	4	2	3	3	2	2	3	2	5	5.4	3	3.83333	1	2	2	22	8	17	2.83333	4.4	2	3.21	1
817	2020/9/14 13:11:11	598秒	微信	河南	郑州	1	2	3	2	2	1	2	2	1	2	3	4	4	3	3	4	1	26	0	1	4	4	3	3	1	2	2	2	3	4	3	2.75	4.5	1	2	2	10	7	21	3.5	2	1.75	2.375	1
818	2020/9/14 13:17:15	330秒	微信	浙江	金华	1	2	2	2	2	2	2	2	2	2	4	4	4	4	4	4	1	23	0	1	3	1	3	1	2	2	4	2	3	2	3	3	5	1	1	1	10	8	24	4	2	2	2.6	1
821	2020/9/14 13:24:28	977秒	微信	河北	石家庄	1	2	5	1	3	1	1	1	1	1	0	0	0	0	0	0	1	30	1	2	4	8	3	4	3	2	8	2	4	3	3.4	2	1	2	3	3	12	4	0	0	2.4	1	1.26	0
822	2020/9/14 13:26:07	425秒	微信	河南	郑州	1	2	3	2	3	2	2	2	2	2	3	3	3	3	2	3	1	27	0	2	4	4	3	2	2	2	2	2	5	3	3.4	3	3.83333	1	1	2	12	8	17	2.83333	2.4	2	2.41	1
823	2020/9/14 13:27:54	20735秒	微信	山东	泰安	1	1	5	5	2	2	2	2	2	1	0	0	0	0	0	0	1	28	2	2	4	5	3	3	2	2	10	2	5	5	4	2.75	1	1	2	2	15	7	0	0	3	1.75	1.725	1
824	2020/9/14 15:05:30	549秒	微信	北京	北京	1	2	3	1	1	0	0	1	0	1	0	4	3	3	3	3	1	35	6	2	4	14	3	4	3	1	11	1	2	5	2.4	1.5	3.66667	2	3	4	7	2	16	2.66667	1.4	0.5	1.51	1
826	2020/9/14 16:09:33	565秒	微信	云南	昆明	1	3	6	6	3	6	6	6	6	2	3	0	3	0	0	3	1	25	0	1	4	1	3	2	2	2	2	2	3	3	5.8	6	2.5	1	1	1	24	20	9	1.5	4.8	5	3.87	2
827	2020/9/14 16:17:25	343秒	微信	四川	成都	1	3	3	3	2	1	2	2	2	2	2	4	2	4	4	2	1	27	0	1	4	3	3	3	3	2	8	1	2	4	3.4	3	4	1	2	1	12	8	18	3	2.4	2	2.46	1
828	2020/9/14 16:26:36	521秒	微信	江苏	南京	1	2	2	2	2	1	2	2	1	2	3	3	4	3	2	2	1	24	0	2	2	2	3	2	2	2	2	2	3	4	2.8	2.75	3.83333	1	1	1	9	7	17	2.83333	1.8	1.75	2.095	1
829	2020/9/14 16:37:26	408秒	微信	江苏	南京	1	1	1	1	1	0	1	1	0	0	1	1	2	1	1	1	1	24	0	1	1	2	2	2	1	2	2	2	2	3	1.8	1.5	2.16667	1	1	1	4	2	7	1.16667	0.8	0.5	0.82	0
830	2020/9/14 16:38:05	371秒	微信	黑龙江	大庆	1	2	2	2	2	2	2	2	2	2	4	4	4	2	2	2	1	26	0	1	4	3	3	3	1	2	2	2	3	3	3	3	4	1	2	1	10	8	18	3	2	2	2.3	1
831	2020/9/14 16:52:32	631秒	微信	辽宁	阜新	1	3	3	3	3	3	3	3	3	2	3	4	6	4	4	3	1	30	0	2	4	9	3	2	2	2	3	2	2	1	4	3.75	5	2	1	3	15	11	24	4	3	2.75	3.225	1
832	2020/9/14 16:53:11	549秒	微信	福建	三明	1	1	1	1	1	2	2	1	1	2	3	3	3	3	3	3	1	26	0	1	1	3	3	2	2	1	11	1	1	2	2.2	2.5	4	1	1	1	6	6	18	3	1.2	1.5	1.83	1
834	2020/9/14 17:13:37	425秒	微信	辽宁	沈阳	1	2	2	2	2	1	1	1	1	1	5	5	5	2	3	2	1	27	0	1	4	6	3	3	3	1	3	2	2	2	2.8	2	4.66667	1	2	3	9	4	22	3.66667	1.8	1	2.12	1
835	2020/9/14 17:18:25	239秒	微信	山东	青岛	1	3	4	2	3	1	3	3	3	2	3	5	3	2	3	2	1	26	2	2	4	3	3	1	3	2	2	2	2	2	3.6	3.75	4	1	1	1	13	11	18	3	2.6	2.75	2.765	1
836	2020/9/14 18:00:19	759秒	微信	安徽	阜阳	1	2	3	1	2	1	2	1	2	0	3	3	4	3	3	3	1	26	0	1	4	2	3	3	2	2	3	2	2	2	2.8	2.25	4.16667	1	2	1	9	5	19	3.16667	1.8	1.25	2.045	1
837	2020/9/14 18:00:37	1020秒	微信	四川	成都	1	5	3	3	3	2	3	3	3	2	3	3	5	3	4	4	1	27	0	1	4	4	2	2	3	2	8	2	3	4	4.2	3.75	4.66667	1	1	2	16	11	22	3.66667	3.2	2.75	3.205	1
838	2020/9/14 18:05:27	1130秒	微信	安徽	阜阳	1	6	6	5	4	5	6	6	6	5	1	0	1	4	5	0	1	29	0	1	4	7	3	3	2	2	3	2	1	4	6.2	6.75	2.83333	1	2	3	26	23	11	1.83333	5.2	5.75	4.355	2
839	2020/9/14 18:11:23	1200秒	微信	四川	成都	1	2	2	2	3	1	1	1	0	3	3	3	3	3	3	2	1	28	1	2	4	4	3	3	3	2	10	2	1	3	3	2.25	3.83333	1	2	2	10	5	17	2.83333	2	1.25	2.025	1
840	2020/9/14 18:23:59	826秒	微信	安徽	合肥	1	1	3	2	2	2	1	1	1	1	3	3	3	3	3	3	1	31	0	1	4	8	3	3	2	2	3	2	2	4	3	2	4	2	2	3	10	4	18	3	2	1	2	1
841	2020/9/14 18:32:41	448秒	微信	四川	绵阳	1	2	2	1	4	5	5	3	3	5	1	0	1	1	1	1	1	27	0	1	4	4	3	3	2	2	2	2	2	3	3.8	5	1.83333	1	2	2	14	16	5	0.833333	2.8	4	2.57	1
842	2020/9/14 18:37:31	570秒	微信	四川	成都	1	3	3	3	3	1	3	3	3	3	2	4	4	4	4	2	1	35	0	1	4	10	3	3	3	2	10	2	2	4	3.6	4	4.33333	2	2	3	13	12	20	3.33333	2.6	3	2.94	1
844	2020/9/14 18:41:52	801秒	微信	河北	张家口	1	6	5	5	5	5	5	4	4	3	3	3	4	3	3	3	1	28	0	1	4	4	3	3	3	2	8	2	5	3	6.2	5	4.16667	1	2	2	26	16	19	3.16667	5.2	4	4.23	2
845	2020/9/14 18:44:23	802秒	微信	四川	未知	1	2	3	0	6	1	1	0	0	0	0	0	0	0	0	0	1	31	1	2	4	9	3	4	2	1	10	2	2	3	3.4	1.25	1	2	3	3	12	1	0	0	2.4	0.25	1.035	0
851	2020/9/14 18:54:10	348秒	微信	黑龙江	哈尔滨	1	2	2	2	2	2	1	2	1	2	4	5	4	3	2	3	1	29	0	2	4	4	4	4	2	1	2	2	1	3	3	2.5	4.5	1	3	2	10	6	21	3.5	2	1.5	2.3	1
852	2020/9/14 18:57:44	537秒	微信	四川	绵阳	1	2	0	0	0	0	0	0	0	1	3	3	3	3	3	2	1	25	0	2	4	1	3	3	2	2	10	2	2	4	1.4	1.25	3.83333	1	2	1	2	1	17	2.83333	0.4	0.25	1.085	0
853	2020/9/14 18:58:19	539秒	微信	黑龙江	哈尔滨	1	5	5	5	5	5	5	5	3	3	3	2	4	2	2	3	1	26	0	1	4	1	4	2	2	2	2	3	2	1	6	5	3.66667	1	1	1	25	16	16	2.66667	5	4	4	2
855	2020/9/14 19:01:18	567秒	微信	四川	绵阳	1	5	6	6	6	5	6	6	1	0	0	0	2	3	1	1	1	32	0	2	4	11	3	4	3	2	10	2	2	5	6.6	4.25	2.16667	2	3	4	28	13	7	1.16667	5.6	3.25	3.565	2
856	2020/9/14 19:03:23	707秒	微信	山东	青岛	1	3	3	1	3	2	1	2	1	1	3	3	3	3	3	3	1	28	0	1	4	3	3	3	2	2	4	1	3	4	3.4	2.25	4	1	2	1	12	5	18	3	2.4	1.25	2.235	1
857	2020/9/14 19:04:46	763秒	微信	黑龙江	哈尔滨	1	3	2	2	3	2	2	3	1	1	3	3	3	3	2	3	1	25	0	2	4	3	3	2	2	2	2	2	2	5	3.4	2.75	3.83333	1	1	1	12	7	17	2.83333	2.4	1.75	2.335	1
858	2020/9/14 19:05:59	782秒	微信	福建	厦门	1	2	2	2	2	2	2	2	2	1	3	3	3	0	0	3	1	28	0	1	4	3	3	2	2	1	11	2	3	3	3	2.75	3	1	1	1	10	7	12	2	2	1.75	1.925	1
859	2020/9/14 19:07:47	1996秒	微信	四川	绵阳	1	5	5	5	2	1	5	5	2	4	2	0	4	2	1	1	1	27	0	1	4	4	3	2	2	1	11	2	5	2	4.6	5	2.66667	1	1	2	18	16	10	1.66667	3.6	4	3.14	1
860	2020/9/14 19:08:01	402秒	微信	黑龙江	哈尔滨	1	2	2	2	2	4	4	4	4	4	4	4	4	4	4	4	1	24	0	1	4	2	4	2	1	2	1	2	4	3	3.4	5	5	1	1	1	12	16	24	4	2.4	4	3.36	1
862	2020/9/14 19:10:29	339秒	微信	山东	青岛	1	3	3	2	2	1	1	1	1	1	3	3	3	3	3	3	1	27	0	1	4	3	3	3	2	2	3	2	5	3	3.2	2	4	1	2	1	11	4	18	3	2.2	1	2.08	1
864	2020/9/14 19:11:53	685秒	微信	黑龙江	哈尔滨	1	3	3	5	3	2	0	0	0	0	1	1	1	1	1	1	1	24	0	1	4	2	3	2	2	2	10	2	5	4	4.2	1	2	1	1	1	16	0	6	1	3.2	0	1.58	1
867	2020/9/14 19:21:46	862秒	微信	浙江	杭州	1	3	3	3	3	1	4	3	5	2	3	3	4	4	5	3	1	25	0	1	4	1	4	2	2	2	3	1	2	5	3.6	4.5	4.66667	1	1	1	13	14	22	3.66667	2.6	3.5	3.19	1
869	2020/9/14 19:29:09	677秒	微信	黑龙江	哈尔滨	1	6	6	6	6	6	6	6	6	5	3	6	6	0	3	3	1	25	0	1	3	1	4	2	2	1	3	2	2	2	7	6.75	4.5	1	1	1	30	23	21	3.5	6	5.75	5.175	2
870	2020/9/14 19:31:54	458秒	微信	黑龙江	哈尔滨	1	2	3	2	2	2	2	3	3	2	3	3	3	3	3	3	1	22	0	1	4	1	4	2	2	2	2	2	2	2	3.2	3.5	4	1	1	1	11	10	18	3	2.2	2.5	2.53	1
871	2020/9/14 19:35:28	1084秒	微信	云南	未知	1	5	3	5	5	3	3	4	3	3	1	0	3	0	0	0	1	27	0	1	4	5	3	3	3	2	2	2	2	4	5.2	4.25	1.66667	1	2	2	21	13	4	0.666667	4.2	3.25	2.855	1
874	2020/9/14 19:41:26	518秒	微信	山东	济南	1	1	1	1	1	2	1	2	2	2	4	4	4	3	4	4	1	30	0	1	4	6	3	3	2	2	2	2	2	4	2.2	2.75	4.83333	2	2	3	6	7	23	3.83333	1.2	1.75	2.155	1
875	2020/9/14 19:44:19	724秒	微信	内蒙古	赤峰	1	4	4	2	5	2	2	2	2	2	2	2	2	5	3	1	1	28	0	1	4	5	3	3	2	2	2	2	2	3	4.4	3	3.5	1	2	2	17	8	15	2.5	3.4	2	2.71	1
876	2020/9/14 19:48:09	503秒	微信	云南	昆明	1	5	4	4	4	2	2	3	2	2	3	3	3	3	3	3	1	25	0	1	4	3	3	3	3	2	10	2	3	4	4.8	3.25	4	1	2	1	19	9	18	3	3.8	2.25	3.095	1
877	2020/9/14 19:56:35	417秒	微信	四川	绵阳	1	5	6	6	6	6	5	4	2	1	1	0	1	1	0	2	1	33	5	2	4	11	3	4	3	2	10	1	2	5	6.8	4	1.83333	2	3	4	29	12	5	0.833333	5.8	3	3.47	1
878	2020/9/14 19:58:14	704秒	微信	内蒙古	呼和浩特	1	5	5	5	5	4	4	4	5	5	3	5	6	3	0	0	1	31	4	2	4	8	3	4	2	2	11	2	2	3	5.8	5.5	3.83333	2	3	3	24	18	17	2.83333	4.8	4.5	4.12	2
879	2020/9/14 20:06:00	726秒	微信	内蒙古	呼和浩特	1	4	4	3	3	2	2	3	2	3	2	2	2	3	3	2	1	28	0	2	4	6	3	3	3	2	7	2	3	3	4.2	3.5	3.33333	1	2	3	16	10	14	2.33333	3.2	2.5	2.73	1
880	2020/9/14 20:08:25	410秒	微信	北京	北京	1	2	3	2	3	2	1	1	1	1	2	2	1	2	1	1	1	24	0	1	4	1	4	2	2	1	1	1	2	4	3.4	2	2.5	1	1	1	12	4	9	1.5	2.4	1	1.71	1
881	2020/9/14 20:15:38	874秒	微信	黑龙江	哈尔滨	1	2	2	1	1	1	2	3	2	2	3	3	3	2	3	3	1	25	0	1	4	1	4	2	2	1	1	3	4	1	2.4	3.25	3.83333	1	1	1	7	9	17	2.83333	1.4	2.25	2.085	1
883	2020/9/14 20:34:39	1096秒	微信	内蒙古	呼和浩特	1	4	4	3	4	2	2	2	2	2	3	4	3	3	4	3	1	32	5	2	4	8	3	4	1	2	2	2	3	2	4.4	3	4.33333	2	3	3	17	8	20	3.33333	3.4	2	2.96	1
885	2020/9/14 20:44:48	388秒	微信	黑龙江	哈尔滨	1	3	5	3	3	3	3	3	2	2	2	3	3	3	3	3	1	23	0	1	4	2	3	3	2	2	2	2	3	4	4.4	3.5	3.83333	1	2	1	17	10	17	2.83333	3.4	2.5	2.96	1
886	2020/9/14 20:48:27	430秒	微信	天津	天津	1	6	6	6	6	6	6	6	6	2	4	2	3	2	2	1	1	24	0	1	4	2	3	3	2	2	3	2	2	5	7	6	3.33333	1	2	1	30	20	14	2.33333	6	5	4.6	2
888	2020/9/14 20:55:06	277秒	微信	黑龙江	大庆	1	4	4	4	4	2	5	4	3	4	3	4	4	4	3	3	1	23	0	1	4	1	3	2	2	2	2	2	4	2	4.6	5	4.5	1	1	1	18	16	21	3.5	3.6	4	3.69	2
889	2020/9/14 20:57:45	577秒	微信	重庆	重庆	1	2	2	1	1	1	1	2	0	1	0	3	3	2	2	2	1	38	11	2	4	20	3	4	2	1	6	2	1	4	2.4	2	3	2	3	4	7	4	12	2	1.4	1	1.46	0
891	2020/9/14 21:02:15	524秒	微信	北京	北京	1	4	4	3	3	2	4	3	2	2	4	4	6	4	4	5	1	25	0	1	4	1	4	3	2	2	3	1	2	5	4.2	3.75	5.5	1	2	1	16	11	27	4.5	3.2	2.75	3.455	1
892	2020/9/14 21:02:23	546秒	微信	四川	成都	1	2	2	1	2	1	1	1	1	1	3	2	3	2	2	2	1	23	0	1	4	1	3	2	2	2	1	2	3	3	2.6	2	3.33333	1	1	1	8	4	14	2.33333	1.6	1	1.64	1
896	2020/9/14 21:17:05	454秒	微信	陕西	西安	1	2	2	1	1	1	1	1	1	0	3	2	3	3	3	3	1	25	0	1	4	1	4	2	2	1	10	3	3	1	2.4	1.75	3.83333	1	1	1	7	3	17	2.83333	1.4	0.75	1.635	1
897	2020/9/14 21:17:54	330秒	微信	山东	济南	1	2	2	3	2	3	3	2	3	2	4	3	4	2	2	2	1	31	1	2	4	6	4	4	2	1	4	2	3	5	3.4	3.5	3.83333	2	3	3	12	10	17	2.83333	2.4	2.5	2.56	1
899	2020/9/14 21:37:24	579秒	微信	天津	天津	1	3	3	2	2	2	2	2	2	3	3	3	4	3	3	3	1	30	1	2	4	6	3	3	3	2	2	2	2	5	3.4	3.25	4.16667	2	2	3	12	9	19	3.16667	2.4	2.25	2.585	1
900	2020/9/14 21:42:43	492秒	微信	黑龙江	哈尔滨	1	2	2	2	2	2	2	2	2	2	4	4	4	4	4	4	1	26	0	1	4	3	3	3	2	2	11	2	2	5	3	3	5	1	2	1	10	8	24	4	2	2	2.6	1
901	2020/9/14 22:09:27	484秒	微信	新疆	克孜勒苏	1	6	3	3	3	2	3	3	3	3	3	5	3	3	4	0	1	24	0	1	3	2	2	2	3	2	2	2	5	1	4.4	4	4	1	1	1	17	12	18	3	3.4	3	3.16	1
902	2020/9/14 22:24:33	534秒	微信	浙江	杭州	1	2	1	4	1	3	6	6	4	0	3	5	4	3	3	3	1	25	0	1	4	2	3	3	3	2	7	2	4	3	3.2	5	4.5	1	2	1	11	16	21	3.5	2.2	4	3.13	1
905	2020/9/15 5:38:42	315秒	微信	浙江	杭州	1	0	0	0	0	0	0	0	0	0	0	0	0	0	0	0	1	26	1	2	4	2	3	3	2	2	4	3	3	5	1	1	1	1	2	1	0	0	0	0	0	0	0	0
906	2020/9/15 6:47:10	404秒	微信	北京	北京	1	3	6	4	3	2	3	2	2	4	2	3	3	3	2	2	1	22	0	1	1	1	3	1	2	2	2	2	2	2	4.6	3.75	3.5	1	1	1	18	11	15	2.5	3.6	2.75	3.015	1
907	2020/9/15 7:00:27	372秒	微信	黑龙江	哈尔滨	1	2	2	2	2	1	1	1	1	1	3	3	3	1	1	1	1	28	0	1	4	6	4	3	3	1	2	2	2	2	2.8	2	3	1	2	3	9	4	12	2	1.8	1	1.62	1
908	2020/9/15 7:53:37	462秒	微信	黑龙江	哈尔滨	1	4	4	3	4	5	5	5	5	4	2	2	2	0	0	0	1	31	2	2	4	10	3	3	3	2	2	2	3	3	5	5.75	2	2	2	3	20	19	6	1	4	4.75	3.325	1
909	2020/9/15 8:25:29	492秒	微信	黑龙江	哈尔滨	1	6	6	6	6	5	5	4	5	3	3	4	5	2	4	3	1	23	0	1	1	1	3	1	2	2	1	3	3	2	6.8	5.25	4.5	1	1	1	29	17	21	3.5	5.8	4.25	4.645	2
910	2020/9/15 8:30:31	611秒	微信	黑龙江	哈尔滨	1	3	3	3	3	2	3	3	3	2	3	3	3	2	2	2	1	32	5	2	4	11	3	4	2	1	2	2	3	3	3.8	3.75	3.5	2	3	4	14	11	15	2.5	2.8	2.75	2.695	1
913	2020/9/15 10:15:43	558秒	微信	陕西	西安	1	3	3	3	3	4	4	4	4	3	3	5	5	3	4	3	1	34	3	2	4	12	4	4	2	2	3	1	2	3	4.2	4.75	4.83333	2	3	4	16	15	23	3.83333	3.2	3.75	3.555	2
914	2020/9/15 10:30:03	377秒	微信	吉林	长春	1	0	6	0	0	0	0	0	0	6	6	6	6	6	6	6	1	25	0	1	4	1	3	1	2	1	3	3	3	5	2.2	2.5	7	1	1	1	6	6	36	6	1.2	1.5	2.73	1
915	2020/9/15 10:55:29	803秒	微信	河北	秦皇岛	1	3	6	2	3	2	2	3	3	4	0	4	0	4	4	0	1	32	2	2	4	8	3	4	2	2	7	2	3	5	4.2	4	3	2	3	3	16	12	12	2	3.2	3	2.78	1
916	2020/9/15 11:10:30	852秒	微信	山西	太原	1	3	2	2	1	2	2	2	2	1	3	3	4	3	3	3	1	31	4	2	4	8	3	3	3	2	2	2	2	2	3	2.75	4.16667	2	2	3	10	7	19	3.16667	2	1.75	2.275	1
917	2020/9/15 11:23:55	535秒	微信	天津	天津	1	2	3	2	2	2	4	4	1	1	3	3	5	4	4	3	1	31	2	2	4	8	3	3	3	2	10	2	5	4	3.2	3.5	4.66667	2	2	3	11	10	22	3.66667	2.2	2.5	2.73	1
921	2020/9/15 13:25:29	857秒	微信	青海	海东	1	5	5	4	6	4	5	5	5	2	2	1	4	2	2	2	1	28	0	2	4	7	3	3	2	2	11	2	1	4	5.8	5.25	3.16667	1	2	3	24	17	13	2.16667	4.8	4.25	3.845	2
922	2020/9/15 13:29:55	584秒	微信	山西	未知	1	2	1	2	2	1	2	2	1	1	3	2	3	2	2	2	1	48	20	2	1	26	3	5	4	1	11	1	4	4	2.6	2.5	3.33333	3	4	5	8	6	14	2.33333	1.6	1.5	1.79	1
927	2020/9/15 13:39:08	762秒	微信	山西	太原	1	3	3	2	2	2	2	2	2	2	4	4	4	3	3	3	1	35	2	2	4	11	3	4	2	2	2	2	1	3	3.4	3	4.5	2	3	4	12	8	21	3.5	2.4	2	2.61	1
929	2020/9/15 13:40:13	897秒	微信	四川	绵阳	1	3	3	2	2	1	1	3	0	1	3	3	3	3	3	3	1	46	20	2	4	24	4	5	2	1	10	1	3	5	3.2	2.25	4	3	4	5	11	5	18	3	2.2	1.25	2.155	1
930	2020/9/15 13:40:53	826秒	微信	山西	太原	1	4	4	4	4	4	6	4	4	3	4	5	6	4	5	4	1	31	0	1	4	8	3	4	2	2	2	1	2	3	5	5.25	5.66667	2	3	3	20	17	28	4.66667	4	4.25	4.275	2
932	2020/9/15 13:44:10	1419秒	微信	山西	未知	1	3	2	2	2	1	1	0	0	0	1	2	1	0	0	0	1	26	0	2	4	8	3	2	1	1	1	2	2	2	3	1.25	1.66667	1	1	3	10	1	4	0.666667	2	0.25	1.075	0
936	2020/9/15 13:49:19	653秒	微信	青海	西宁	1	5	6	6	4	4	6	6	5	5	3	3	2	4	4	2	1	38	4	2	4	14	3	4	2	2	4	1	2	5	6	6.5	4	2	3	4	25	22	18	3	5	5.5	4.55	2
938	2020/9/15 13:53:27	976秒	微信	山西	太原	1	4	4	3	3	2	2	2	1	1	5	3	3	2	2	2	1	32	4	2	4	7	4	4	2	2	2	2	3	3	4.2	2.5	3.83333	2	3	3	16	6	17	2.83333	3.2	1.5	2.58	1
940	2020/9/15 13:54:23	570秒	微信	山西	太原	1	2	1	1	1	1	1	1	3	2	2	0	3	2	2	1	1	49	25	2	4	30	3	5	2	1	2	1	2	4	2.2	2.75	2.66667	3	4	5	6	7	10	1.66667	1.2	1.75	1.505	1
941	2020/9/15 13:57:12	459秒	微信	黑龙江	哈尔滨	1	4	4	4	3	2	2	2	1	1	2	3	2	1	1	1	1	28	0	2	4	10	3	3	3	1	2	2	3	2	4.4	2.5	2.66667	1	2	3	17	6	10	1.66667	3.4	1.5	2.31	1
942	2020/9/15 13:58:46	404秒	微信	青海	西宁	1	3	4	2	3	2	0	1	1	2	4	5	4	3	3	3	1	41	10	2	4	16	3	4	3	2	4	1	1	3	3.8	2	4.66667	3	3	4	14	4	22	3.66667	2.8	1	2.52	1
943	2020/9/15 13:58:49	2274秒	微信	山西	太原	1	3	2	1	2	1	2	2	1	2	0	0	0	2	1	0	1	50	25	2	4	32	3	5	3	1	2	1	2	3	2.8	2.75	1.5	4	4	5	9	7	3	0.5	1.8	1.75	1.395	0
946	2020/9/15 14:02:28	1008秒	微信	山西	太原	1	2	1	1	1	1	1	1	1	1	3	3	3	3	3	3	1	39	3	2	4	13	3	4	3	1	2	2	1	3	2.2	2	4	2	3	4	6	4	18	3	1.2	1	1.68	1
947	2020/9/15 14:04:55	412秒	微信	黑龙江	哈尔滨	1	1	2	3	2	1	2	2	1	2	3	3	3	3	3	3	1	30	3	2	4	8	3	4	3	1	2	2	3	4	2.8	2.75	4	2	3	3	9	7	18	3	1.8	1.75	2.145	1
948	2020/9/15 14:07:40	480秒	微信	山西	未知	1	6	6	6	6	5	5	2	4	5	4	4	3	3	4	2	1	32	0	1	4	10	3	4	1	2	2	1	2	2	6.8	5	4.33333	2	3	3	29	16	20	3.33333	5.8	4	4.52	2
949	2020/9/15 14:12:49	606秒	微信	山西	未知	1	3	2	3	2	2	3	3	3	3	3	3	6	4	4	3	1	33	0	1	4	10	3	4	1	2	2	2	2	4	3.4	4	4.83333	2	3	3	12	12	23	3.83333	2.4	3	3.01	1
951	2020/9/15 14:13:47	1975秒	微信	黑龙江	哈尔滨	1	2	2	2	2	1	1	1	1	1	0	0	0	0	0	0	1	31	1	2	4	7	2	2	3	1	2	2	3	3	2.8	2	1	2	1	3	9	4	0	0	1.8	1	1.02	0
953	2020/9/15 14:17:12	790秒	微信	山西	太原	1	4	4	4	4	3	3	3	3	3	3	4	3	4	4	2	1	34	2	2	4	13	3	4	2	2	2	1	2	3	4.8	4	4.33333	2	3	4	19	12	20	3.33333	3.8	3	3.42	1
956	2020/9/15 14:21:20	694秒	微信	青海	西宁	1	5	4	5	4	5	5	4	6	3	4	2	4	3	3	4	1	24	0	1	4	1	3	1	2	2	4	2	2	2	5.6	5.5	4.33333	1	1	1	23	18	20	3.33333	4.6	4.5	4.19	2
957	2020/9/15 14:22:30	177秒	微信	青海	西宁	1	2	1	2	2	1	1	1	2	1	4	4	5	4	5	5	1	26	1	2	4	5	2	2	2	2	4	2	1	2	2.6	2.25	5.5	1	1	2	8	5	27	4.5	1.6	1.25	2.365	1
959	2020/9/15 14:46:00	415秒	微信	青海	西宁	1	4	5	5	5	4	5	5	3	4	1	1	2	2	2	2	1	27	0	2	4	5	3	3	2	2	4	2	1	5	5.6	5.25	2.66667	1	2	2	23	17	10	1.66667	4.6	4.25	3.615	2
962	2020/9/15 15:01:32	1147秒	微信	海南	海口	1	2	2	1	1	0	0	0	0	0	0	0	0	0	0	0	1	42	5	2	4	23	3	5	4	1	11	1	2	5	2.2	1	1	3	4	5	6	0	0	0	1.2	0	0.48	0
963	2020/9/15 15:02:10	471秒	微信	黑龙江	哈尔滨	1	2	3	2	0	2	1	2	2	1	2	3	2	2	2	1	1	45	20	2	4	25	3	4	3	1	7	1	1	3	2.8	2.5	3	3	3	5	9	6	12	2	1.8	1.5	1.77	1
964	2020/9/15 15:03:05	687秒	微信	江西	上饶	1	2	2	1	2	2	1	2	2	2	3	3	3	3	3	3	1	35	6	2	3	20	3	4	4	1	2	1	1	2	2.8	2.75	4	2	3	4	9	7	18	3	1.8	1.75	2.145	1
965	2020/9/15 15:04:34	551秒	微信	江西	赣州	1	2	2	1	1	0	1	1	1	1	5	4	5	3	3	3	1	33	8	2	4	13	3	4	4	1	7	1	2	2	2.2	2	4.83333	2	3	4	6	4	23	3.83333	1.2	1	1.93	1
966	2020/9/15 15:06:07	551秒	微信	江西	上饶	1	2	1	1	1	1	0	1	0	0	5	2	3	3	3	3	1	45	12	2	3	28	2	5	4	1	11	2	1	3	2.2	1.25	4.16667	3	4	5	6	1	19	3.16667	1.2	0.25	1.505	1
967	2020/9/15 15:06:43	929秒	微信	江西	上饶	1	2	3	2	2	2	1	2	2	1	3	3	3	2	3	3	1	35	2	2	3	19	3	5	4	1	3	2	2	2	3.2	2.5	3.83333	2	4	4	11	6	17	2.83333	2.2	1.5	2.18	1
968	2020/9/15 15:06:51	878秒	微信	江西	南昌	1	1	1	1	1	1	1	1	1	1	5	3	3	0	0	0	1	41	6	2	3	20	2	4	4	1	11	2	2	2	2	2	2.83333	3	3	4	5	4	11	1.83333	1	1	1.25	0
969	2020/9/15 15:09:39	403秒	微信	江西	赣州	1	3	3	2	3	2	2	4	4	2	4	2	4	4	4	4	1	27	1	2	3	9	2	3	2	1	2	2	2	2	3.6	4	4.66667	1	2	3	13	12	22	3.66667	2.6	3	3.04	1
970	2020/9/15 15:11:25	6554秒	微信	青海	西宁	1	3	3	3	3	2	2	2	2	2	4	4	3	3	3	3	1	25	0	1	4	1	3	2	3	2	4	2	1	2	3.8	3	4.33333	1	1	1	14	8	20	3.33333	2.8	2	2.72	1
972	2020/9/15 15:16:48	450秒	微信	江西	上饶	1	2	2	2	2	2	1	0	0	0	3	3	3	3	3	1	1	24	1	2	3	2	2	2	2	2	9	2	5	2	3	1.25	3.66667	1	1	1	10	1	16	2.66667	2	0.25	1.675	1
973	2020/9/15 15:16:51	954秒	微信	江西	南昌	1	3	2	2	2	2	2	2	3	2	4	5	4	4	4	4	1	25	2	2	3	6	3	3	1	1	2	2	2	2	3.2	3.25	5.16667	1	2	3	11	9	25	4.16667	2.2	2.25	2.805	1
977	2020/9/15 15:19:30	1054秒	微信	江西	上饶	1	2	3	2	4	2	2	3	2	2	3	4	4	3	3	2	1	25	0	1	3	1	2	2	2	2	2	2	2	2	3.6	3.25	4.16667	1	1	1	13	9	19	3.16667	2.6	2.25	2.665	1
978	2020/9/15 15:21:11	572秒	微信	黑龙江	哈尔滨	1	3	3	3	3	2	2	1	0	1	3	3	2	2	2	2	1	27	0	1	4	6	2	3	1	2	3	2	5	4	3.8	2	3.33333	1	2	3	14	4	14	2.33333	2.8	1	2.12	1
979	2020/9/15 15:21:50	715秒	微信	江西	上饶	1	2	3	1	1	1	1	1	1	1	3	3	3	2	2	3	1	25	0	2	3	2	2	2	2	2	2	2	4	2	2.6	2	3.66667	1	1	1	8	4	16	2.66667	1.6	1	1.74	1
982	2020/9/15 15:28:14	612秒	微信	江西	赣州	1	5	6	5	5	3	3	3	3	3	4	5	5	4	4	0	1	30	0	2	3	9	1	3	3	2	2	2	5	2	5.8	4	4.66667	2	2	3	24	12	22	3.66667	4.8	3	3.92	2
983	2020/9/15 15:28:48	777秒	微信	青海	海西	1	2	2	1	0	0	0	0	0	1	3	4	2	2	2	2	1	26	0	1	4	3	3	2	3	2	4	2	1	4	2	1.25	3.5	1	1	1	5	1	15	2.5	1	0.25	1.225	0
985	2020/9/15 15:33:33	509秒	微信	江西	南昌	1	3	6	3	3	2	3	3	2	3	2	2	2	2	2	2	1	24	0	1	1	4	1	2	4	1	4	2	2	3	4.4	3.75	3	1	1	2	17	11	12	2	3.4	2.75	2.785	1
986	2020/9/15 15:48:09	686秒	微信	江西	南昌	1	2	2	1	1	0	0	0	4	0	0	0	0	0	0	0	1	26	1.5	2	3	8	2	2	3	1	2	2	3	2	2.2	2	1	1	1	3	6	4	0	0	1.2	1	0.78	0
988	2020/9/15 15:55:11	710秒	微信	黑龙江	哈尔滨	1	3	3	2	2	2	6	4	2	6	0	4	0	4	3	0	1	37	10	2	4	15	3	3	3	2	2	2	1	3	3.4	5.5	2.83333	2	2	4	12	18	11	1.83333	2.4	4.5	2.86	1
992	2020/9/15 16:03:57	1293秒	微信	江西	南昌	1	2	2	2	1	1	0	1	0	3	0	1	4	4	5	4	1	20	0	1	1	1	1	1	2	2	4	2	2	1	2.6	2	4	1	1	1	8	4	18	3	1.6	1	1.84	1
994	2020/9/15 16:11:56	724秒	微信	江西	上饶	1	2	2	2	2	2	2	1	0	1	0	3	3	4	4	0	1	21	0	1	3	2	1	2	2	2	2	2	2	2	3	2	3.33333	1	1	1	10	4	14	2.33333	2	1	1.8	1
996	2020/9/15 16:18:20	308秒	微信	黑龙江	哈尔滨	1	2	2	1	2	0	1	2	2	1	4	3	3	3	3	3	1	35	9	2	4	11	3	3	3	2	2	2	3	2	2.4	2.5	4.16667	2	2	4	7	6	19	3.16667	1.4	1.5	1.96	1
997	2020/9/15 16:31:27	1281秒	微信	海南	三亚	1	2	2	0	6	0	0	0	0	0	3	6	0	0	0	1	1	33	4	2	4	10	3	3	1	2	4	2	3	4	3	1	2.66667	2	2	3	10	0	10	1.66667	2	0	1.3	0
1001	2020/9/15 16:46:03	736秒	微信	江西	南昌	1	4	3	2	3	1	2	2	3	3	3	5	5	4	5	3	1	23	0	1	2	1	2	2	2	2	4	2	5	1	3.6	3.5	5.16667	1	1	1	13	10	25	4.16667	2.6	2.5	3.04	1
1002	2020/9/15 16:49:12	825秒	微信	海南	未知	1	1	1	1	0	0	1	1	1	1	2	2	3	1	1	2	1	23	0	1	4	3	2	2	2	2	4	2	2	4	1.6	2	2.83333	1	1	1	3	4	11	1.83333	0.6	1	1.09	0
1003	2020/9/15 16:59:28	981秒	微信	海南	海口	1	2	2	2	2	2	2	2	2	2	4	4	4	3	3	4	1	36	3	2	4	11	2	3	3	2	4	2	3	3	3	3	4.66667	2	2	4	10	8	22	3.66667	2	2	2.5	1
1005	2020/9/15 17:02:48	403秒	微信	江西	南昌	1	4	4	4	3	3	5	4	3	3	4	4	4	3	3	3	1	20	0	1	1	1	2	2	2	2	4	2	4	1	4.6	4.75	4.5	1	1	1	18	15	21	3.5	3.6	3.75	3.615	2
1010	2020/9/15 17:23:06	555秒	微信	黑龙江	哈尔滨	1	5	5	4	4	3	5	4	0	3	1	0	2	1	1	0	1	28	0	1	4	6	3	3	2	2	3	2	3	3	5.2	4	1.83333	1	2	3	21	12	5	0.833333	4.2	3	2.83	1
1011	2020/9/15 17:24:36	578秒	微信	黑龙江	哈尔滨	1	2	2	2	2	2	2	2	2	2	4	4	4	0	0	0	1	34	8	2	4	12	3	3	1	2	2	2	3	2	3	3	3	2	2	4	10	8	12	2	2	2	2	1
1014	2020/9/15 17:35:35	1091秒	微信	新疆	北屯	1	0	0	0	0	0	0	1	0	1	3	3	3	3	3	3	1	32	6	2	4	12	3	4	4	1	8	2	5	2	1	1.5	4	2	3	4	0	2	18	3	0	0.5	1.05	0
1015	2020/9/15 17:44:10	788秒	微信	海南	海口	1	2	3	2	2	1	1	2	2	3	3	4	3	3	4	3	1	33	1	2	1	9	3	4	2	1	11	2	4	4	3	3	4.33333	2	3	3	10	8	20	3.33333	2	2	2.4	1
1017	2020/9/15 17:49:38	767秒	微信	新疆	乌鲁木齐	1	1	2	1	1	0	0	0	0	1	3	0	3	0	0	0	1	27	0	1	4	2	2	2	2	2	8	2	2	2	2	1.25	2	1	1	1	5	1	6	1	1	0.25	0.775	0
1018	2020/9/15 17:51:38	429秒	微信	新疆	北屯	1	0	1	0	0	0	0	0	0	0	0	0	0	0	0	0	1	22	0	1	1	2	1	2	2	2	8	2	2	2	1.2	1	1	1	1	1	1	0	0	0	0.2	0	0.08	0
1021	2020/9/15 17:58:22	1224秒	微信	河南	郑州	1	2	1	2	1	0	0	2	2	0	2	1	1	0	0	0	1	42	2	2	4	23	3	5	4	1	2	1	2	4	2.2	2	1.66667	3	4	5	6	4	4	0.666667	1.2	1	0.98	0
1022	2020/9/15 17:59:35	483秒	微信	江西	南昌	1	2	2	2	2	1	1	1	1	1	3	3	3	3	3	3	1	28	0	1	4	6	3	3	1	2	2	2	2	3	2.8	2	4	1	2	3	9	4	18	3	1.8	1	1.92	1
1024	2020/9/15 18:03:49	910秒	微信	江西	南昌	1	3	4	1	3	2	1	1	2	2	3	3	3	0	3	3	1	37	4	2	4	17	3	4	4	1	2	1	5	4	3.6	2.5	3.5	2	3	4	13	6	15	2.5	2.6	1.5	2.24	1
1027	2020/9/15 18:07:12	160秒	微信	江西	南昌	1	2	2	2	2	2	2	2	2	1	5	5	5	1	1	1	1	21	0	1	1	1	2	1	2	2	3	2	1	1	3	2.75	4	1	1	1	10	7	18	3	2	1.75	2.225	1
1028	2020/9/15 18:07:23	441秒	微信	江西	南昌	1	2	3	2	2	2	2	2	2	1	4	4	5	4	3	4	1	22	0	1	1	1	3	2	2	2	3	2	1	1	3.2	2.75	5	1	1	1	11	7	24	4	2.2	1.75	2.605	1
1029	2020/9/15 18:08:03	629秒	微信	江西	南昌	1	4	4	3	3	3	2	2	2	2	3	3	3	3	3	3	1	30	0	2	4	10	3	4	4	1	3	2	2	4	4.4	3	4	2	3	3	17	8	18	3	3.4	2	2.86	1
1030	2020/9/15 18:08:27	507秒	微信	江西	南昌	1	2	2	2	2	1	2	2	1	2	3	3	3	3	3	3	1	44	15	2	4	26	3	4	1	2	3	1	1	4	2.8	2.75	4	3	3	5	9	7	18	3	1.8	1.75	2.145	1
1031	2020/9/15 18:09:37	683秒	微信	江西	南昌	1	2	3	1	2	1	1	1	1	1	3	3	3	2	2	2	1	24	0	2	4	2	2	2	3	1	3	2	1	3	2.8	2	3.5	1	1	1	9	4	15	2.5	1.8	1	1.77	1
1032	2020/9/15 18:09:56	460秒	微信	江西	南昌	1	2	2	2	2	1	0	0	0	0	3	2	2	3	3	3	1	31	2	2	4	12	3	4	2	2	3	2	2	4	2.8	1	3.66667	2	3	4	9	0	16	2.66667	1.8	0	1.52	1
1033	2020/9/15 18:09:59	423秒	微信	江西	南昌	1	2	2	2	2	1	1	2	2	1	4	5	4	4	4	3	1	29	0	2	2	8	3	3	2	2	11	2	1	4	2.8	2.5	5	1	2	3	9	6	24	4	1.8	1.5	2.37	1
1036	2020/9/15 18:13:25	537秒	微信	江西	南昌	1	3	6	2	3	2	3	3	3	3	4	6	6	4	4	3	1	36	4	3	4	17	3	3	2	2	3	2	1	5	4.2	4	5.5	2	2	4	16	12	27	4.5	3.2	3	3.53	2
1037	2020/9/15 18:13:46	720秒	微信	北京	北京	1	3	3	0	2	1	0	0	0	0	3	3	3	3	3	3	1	35	6	2	4	12	3	4	2	2	2	2	2	2	2.8	1	4	2	3	4	9	0	18	3	1.8	0	1.62	1
1043	2020/9/15 18:17:08	698秒	微信	江西	南昌	1	3	4	3	3	1	2	2	2	3	3	4	4	4	4	3	1	31	1	2	4	10	3	3	2	2	4	2	1	4	3.8	3.25	4.66667	2	2	3	14	9	22	3.66667	2.8	2.25	2.895	1
1044	2020/9/15 18:17:48	924秒	微信	江西	南昌	1	0	0	1	0	0	0	0	0	3	3	0	2	0	0	1	1	26	0	2	4	4	2	3	2	2	10	2	1	4	1.2	1.75	2	1	2	2	1	3	6	1	0.2	0.75	0.605	0
1045	2020/9/15 18:18:08	716秒	微信	新疆	阿勒泰	1	4	5	6	6	5	4	4	4	5	2	4	4	2	3	3	1	24	1	2	4	5	1	2	2	2	3	2	5	2	6.2	5.25	4	1	1	2	26	17	18	3	5.2	4.25	4.255	2
1046	2020/9/15 18:18:31	462秒	微信	江西	南昌	1	3	3	3	3	2	2	2	2	1	4	3	4	2	2	3	1	21	0	1	1	1	2	2	2	2	3	2	2	1	3.8	2.75	4	1	1	1	14	7	18	3	2.8	1.75	2.545	1
1047	2020/9/15 18:19:04	951秒	微信	江西	南昌	1	6	6	4	5	5	5	5	4	2	3	3	4	4	4	4	1	30	3	2	4	7	3	3	2	2	4	2	2	5	6.2	5	4.66667	2	2	3	26	16	22	3.66667	5.2	4	4.38	2
1050	2020/9/15 18:19:32	395秒	微信	江西	南昌	1	4	4	4	4	2	2	2	2	3	3	3	3	4	4	4	1	31	0	2	4	9	3	3	3	2	3	2	1	4	4.6	3.25	4.5	2	2	3	18	9	21	3.5	3.6	2.25	3.165	1
1051	2020/9/15 18:20:21	416秒	微信	江西	南昌	1	5	5	5	5	4	3	3	3	2	4	4	4	3	3	3	1	22	0	1	4	1	2	2	2	2	11	2	1	1	5.8	3.75	4.5	1	1	1	24	11	21	3.5	4.8	2.75	3.795	2
1052	2020/9/15 18:20:23	460秒	微信	江西	上饶	1	3	3	3	3	4	4	4	4	3	3	3	5	3	3	3	1	23	0	1	3	3	2	2	2	2	2	2	3	2	4.2	4.75	4.33333	1	1	1	16	15	20	3.33333	3.2	3.75	3.405	1
1053	2020/9/15 18:20:54	805秒	手机提交	新疆	阿勒泰	1	2	2	2	2	2	2	2	2	0	0	0	4	4	0	0	1	27	1	2	4	6	2	3	3	2	7	2	2	3	3	2.5	2.33333	1	2	3	10	6	8	1.33333	2	1.5	1.65	1
1054	2020/9/15 18:21:26	304秒	微信	江西	南昌	1	2	2	2	2	2	2	2	2	2	4	4	4	4	3	3	1	27	0	2	4	7	3	3	3	2	11	2	1	4	3	3	4.66667	1	2	3	10	8	22	3.66667	2	2	2.5	1
1056	2020/9/15 18:22:14	839秒	微信	江西	南昌	1	2	3	4	2	2	2	2	1	0	3	2	2	3	2	2	1	24	0	1	4	2	2	2	2	2	2	2	1	3	3.6	2.25	3.33333	1	1	1	13	5	14	2.33333	2.6	1.25	2.115	1
1057	2020/9/15 18:23:47	725秒	微信	江西	南昌	1	6	6	6	6	3	2	3	2	3	3	3	3	0	0	0	1	27	1.5	2	4	5	3	3	3	2	2	2	1	3	6.4	3.5	2.5	1	2	2	27	10	9	1.5	5.4	2.5	3.36	1
1060	2020/9/15 18:26:09	429秒	微信	新疆	北屯	1	5	5	3	4	3	3	4	5	4	3	4	4	3	3	3	1	27	0	1	4	9	2	3	2	2	3	2	5	2	5	5	4.33333	1	2	3	20	16	20	3.33333	4	4	3.8	2
1061	2020/9/15 18:27:19	539秒	微信	江西	南昌	1	2	2	2	2	2	1	1	0	1	5	5	5	3	3	3	1	23	0	1	4	2	3	3	2	2	3	2	1	3	3	1.75	5	1	2	1	10	3	24	4	2	0.75	2.225	1
1062	2020/9/15 18:28:02	289秒	微信	江西	南昌	1	1	1	1	1	1	1	1	1	1	5	5	5	3	3	3	1	24	0	1	1	1	3	1	2	2	2	2	2	1	2	2	5	1	1	1	5	4	24	4	1	1	1.9	1
1065	2020/9/15 18:31:19	477秒	微信	江西	南昌	1	0	0	0	0	0	0	0	0	0	0	0	0	0	0	0	1	24	0	2	4	3	2	2	3	2	3	2	1	3	1	1	1	1	1	1	0	0	0	0	0	0	0	0
1067	2020/9/15 18:32:34	749秒	微信	江西	南昌	1	3	2	2	1	1	2	2	1	1	3	4	3	3	3	3	1	26	0	1	4	6	3	3	2	2	4	2	2	1	2.8	2.5	4.16667	1	2	3	9	6	19	3.16667	1.8	1.5	2.12	1
1069	2020/9/15 18:33:49	588秒	微信	江西	南昌	1	3	3	3	3	2	2	1	0	0	0	0	3	3	0	0	1	26	0	1	4	3	3	3	2	2	2	2	2	1	3.8	1.75	2	1	2	1	14	3	6	1	2.8	0.75	1.645	1
1071	2020/9/15 18:35:03	660秒	微信	江西	南昌	1	4	4	2	2	2	2	2	1	1	3	3	3	3	3	3	1	30	4	2	4	9	3	3	2	2	4	1	1	4	3.8	2.5	4	2	2	3	14	6	18	3	2.8	1.5	2.47	1
1073	2020/9/15 18:35:40	544秒	微信	新疆	北屯	1	0	2	1	1	0	2	1	0	0	1	2	1	0	0	3	1	30	0	2	4	10	2	2	2	2	8	2	3	2	1.8	1.75	2.16667	2	1	3	4	3	7	1.16667	0.8	0.75	0.895	0
1075	2020/9/15 18:36:11	1223秒	微信	江西	南昌	1	0	2	0	0	0	0	0	0	0	3	4	3	3	3	3	1	33	1	2	4	12	3	3	2	2	3	2	1	4	1.4	1	4.16667	2	2	4	2	0	19	3.16667	0.4	0	1.11	0
1076	2020/9/15 18:36:20	1089秒	微信	江西	南昌	1	5	5	4	5	3	5	5	6	2	0	5	3	4	5	3	1	33	4	2	4	11	3	3	2	2	3	2	3	3	5.4	5.5	4.33333	2	2	4	22	18	20	3.33333	4.4	4.5	4.11	2
1077	2020/9/15 18:36:31	704秒	微信	海南	海口	1	2	2	2	1	1	0	1	0	0	3	0	3	0	3	0	1	26	0	3	1	6	3	3	2	2	3	2	2	3	2.6	1.25	2.5	1	2	3	8	1	9	1.5	1.6	0.25	1.165	0
1079	2020/9/15 18:37:43	660秒	微信	江西	南昌	1	6	6	6	6	6	6	6	6	6	4	6	6	6	6	4	1	28	0	1	4	5	2	2	2	2	2	2	5	2	7	7	6.33333	1	1	2	30	24	32	5.33333	6	6	5.8	2
1080	2020/9/15 18:37:49	696秒	微信	海南	海口	1	2	3	2	2	2	1	1	1	1	2	2	2	1	1	1	1	24	0	1	4	3	3	3	2	1	11	2	2	4	3.2	2	2.5	1	2	1	11	4	9	1.5	2.2	1	1.63	1
1081	2020/9/15 18:38:24	769秒	微信	江西	南昌	1	2	2	1	1	1	1	0	0	1	3	3	3	3	3	3	1	27	0	1	4	3	3	3	3	2	3	2	1	3	2.4	1.5	4	1	2	1	7	2	18	3	1.4	0.5	1.61	1
1082	2020/9/15 18:38:57	1716秒	微信	江西	南昌	1	6	6	6	6	6	6	6	6	6	4	4	4	4	4	4	1	25	0	1	2	3	2	2	2	2	2	2	2	4	7	7	5	1	1	1	30	24	24	4	6	6	5.4	2
1084	2020/9/15 18:39:13	1364秒	微信	江西	南昌	1	3	5	5	5	4	1	1	3	1	1	1	1	1	1	1	1	38	6	2	4	20	3	4	4	2	3	1	2	4	5.4	2.5	2	2	3	4	22	6	6	1	4.4	1.5	2.51	1
1085	2020/9/15 18:39:26	747秒	微信	江西	南昌	1	3	4	2	2	1	1	1	2	1	2	0	5	1	2	1	1	28	0	2	4	7	3	3	1	2	10	2	3	4	3.4	2.25	2.83333	1	2	3	12	5	11	1.83333	2.4	1.25	1.885	1
1088	2020/9/15 18:39:57	449秒	微信	江西	南昌	1	3	3	3	2	2	2	2	2	2	4	4	4	4	4	4	1	27	0	2	3	4	3	3	3	2	3	2	2	3	3.6	3	5	1	2	2	13	8	24	4	2.6	2	2.84	1
1091	2020/9/15 18:40:10	890秒	微信	海南	海口	1	3	3	2	2	2	2	1	2	2	3	4	3	3	3	3	1	27	0	1	4	6	2	3	4	1	2	2	2	3	3.4	2.75	4.16667	1	2	3	12	7	19	3.16667	2.4	1.75	2.435	1
1092	2020/9/15 18:40:35	1073秒	微信	江西	南昌	1	3	3	2	2	2	1	1	0	0	1	0	0	0	0	0	1	24	0	2	4	4	3	3	3	2	10	2	1	5	3.4	1.5	1.16667	1	2	2	12	2	1	0.166667	2.4	0.5	1.16	0
1093	2020/9/15 18:40:43	493秒	微信	海南	海口	1	1	1	1	1	1	1	1	1	1	0	0	0	0	0	0	1	24	0	1	4	2	3	3	3	1	2	2	2	2	2	2	1	1	2	1	5	4	0	0	1	1	0.7	0
1094	2020/9/15 18:40:47	552秒	微信	江西	南昌	1	3	3	3	3	3	3	3	3	3	3	3	3	3	3	3	1	26	0	1	4	3	2	2	1	2	2	2	2	3	4	4	4	1	1	1	15	12	18	3	3	3	3	1
1096	2020/9/15 18:41:28	397秒	微信	江西	南昌	1	6	6	6	6	4	3	2	2	4	0	0	1	0	0	0	1	27	0	2	4	7	2	3	3	2	3	2	1	3	6.6	3.75	1.16667	1	2	3	28	11	1	0.166667	5.6	2.75	3.115	1
1098	2020/9/15 18:42:18	2218秒	微信	江西	南昌	1	2	2	2	2	1	2	2	1	1	2	3	3	2	2	2	1	27	0	1	4	5	3	3	1	2	10	1	1	5	2.8	2.5	3.33333	1	2	2	9	6	14	2.33333	1.8	1.5	1.87	1
1099	2020/9/15 18:43:10	1491秒	微信	江西	南昌	1	2	3	2	3	0	3	2	0	4	0	0	2	4	0	0	1	32	3	2	4	9	3	3	3	2	4	2	1	5	3	3.25	2	2	2	3	10	9	6	1	2	2.25	1.775	1
1100	2020/9/15 18:43:26	407秒	微信	海南	海口	1	0	1	2	1	0	0	0	0	0	6	6	6	6	6	6	1	28	0	2	4	5	3	3	4	1	6	1	2	4	1.8	1	7	1	2	2	4	0	36	6	0.8	0	2.12	1
1101	2020/9/15 18:43:59	376秒	微信	江西	上饶	1	4	5	3	2	0	0	0	0	0	6	0	0	0	0	0	1	24	1	2	3	8	3	3	2	2	2	2	2	2	3.8	1	2	1	2	3	14	0	6	1	2.8	0	1.42	0
1103	2020/9/15 18:44:17	524秒	微信	江西	南昌	1	2	2	2	1	1	1	1	1	1	3	3	3	3	3	3	1	29	3	2	4	8	3	3	2	2	2	2	1	4	2.6	2	4	1	2	3	8	4	18	3	1.6	1	1.84	1
1104	2020/9/15 18:44:19	1096秒	微信	新疆	阿勒泰	1	4	3	3	1	2	2	1	1	1	3	0	3	3	3	3	1	27	0	1	4	3	2	2	3	2	3	2	5	1	3.6	2.25	3.5	1	1	1	13	5	15	2.5	2.6	1.25	2.165	1
1105	2020/9/15 18:44:41	618秒	微信	海南	海口	1	3	2	2	3	2	2	2	0	1	3	3	3	3	3	0	1	27	0	1	4	5	3	3	3	1	2	2	2	4	3.4	2.25	3.5	1	2	2	12	5	15	2.5	2.4	1.25	2.085	1
1106	2020/9/15 18:45:13	964秒	微信	江西	南昌	1	2	2	2	2	1	1	2	1	1	4	3	4	3	4	3	1	25	0	1	4	1	3	2	3	2	1	2	1	2	2.8	2.25	4.5	1	1	1	9	5	21	3.5	1.8	1.25	2.145	1
1107	2020/9/15 18:45:15	315秒	微信	新疆	北屯	1	6	6	6	6	6	6	6	6	0	0	0	0	0	0	0	1	22	0	1	4	2	1	2	2	2	3	2	5	2	7	5.5	1	1	1	1	30	18	0	0	6	4.5	3.75	2
1108	2020/9/15 18:45:46	379秒	微信	海南	海口	1	2	3	2	2	2	2	2	2	2	6	3	3	3	3	3	1	27	0	1	4	6	2	3	3	2	3	2	3	4	3.2	3	4.5	1	2	3	11	8	21	3.5	2.2	2	2.53	1
1109	2020/9/15 18:45:58	587秒	微信	海南	海口	1	1	1	0	0	0	0	0	0	0	0	0	0	1	1	0	1	24	0	1	4	1	3	2	2	1	2	2	2	3	1.4	1	1.33333	1	1	1	2	0	2	0.333333	0.4	0	0.26	0
1110	2020/9/15 18:46:02	2324秒	微信	新疆	北屯	1	5	5	3	6	2	2	3	0	4	4	3	2	4	4	0	1	22	0	1	4	3	1	2	1	2	3	2	5	2	5.2	3.25	3.83333	1	1	1	21	9	17	2.83333	4.2	2.25	3.205	1
1111	2020/9/15 18:46:17	337秒	微信	江西	南昌	1	1	2	0	1	0	0	0	0	0	1	0	2	0	0	1	1	22	0	1	4	1	2	2	3	2	3	2	2	2	1.8	1	1.66667	1	1	1	4	0	4	0.666667	0.8	0	0.52	0
1112	2020/9/15 18:46:36	473秒	微信	江西	南昌	1	0	0	0	0	0	0	0	0	0	1	0	0	0	0	0	1	33	6	2	4	12	2	3	2	2	2	2	2	5	1	1	1.16667	2	2	4	0	0	1	0.166667	0	0	0.05	0
1113	2020/9/15 18:46:38	318秒	微信	江西	南昌	1	5	5	5	5	5	5	5	5	5	2	3	6	3	3	3	1	22	0	1	1	1	2	2	2	2	2	2	1	1	6	6	4.33333	1	1	1	25	20	20	3.33333	5	5	4.5	2
1114	2020/9/15 18:47:14	656秒	微信	江西	上饶	1	2	1	1	1	1	1	0	0	0	0	0	2	0	0	0	1	30	2	2	3	10	3	3	2	2	2	2	3	1	2.2	1.25	1.33333	2	2	3	6	1	2	0.333333	1.2	0.25	0.655	0
1116	2020/9/15 18:48:05	831秒	微信	海南	海口	1	2	2	1	1	1	1	1	1	1	3	4	3	2	3	1	1	24	0	1	4	2	2	2	3	2	2	2	2	4	2.4	2	3.66667	1	1	1	7	4	16	2.66667	1.4	1	1.66	1
1119	2020/9/15 18:48:46	749秒	微信	海南	海口	1	2	3	1	2	1	2	2	0	2	0	3	3	2	2	2	1	30	0	1	4	6	3	3	2	2	11	2	2	2	2.8	2.5	3	2	2	3	9	6	12	2	1.8	1.5	1.77	1
1120	2020/9/15 18:49:00	1155秒	微信	海南	海口	1	3	3	1	2	0	3	6	2	2	4	5	4	4	4	4	1	25	0	1	4	3	2	2	2	2	2	2	3	4	2.8	4.25	5.16667	1	1	1	9	13	25	4.16667	1.8	3.25	2.945	1
1121	2020/9/15 18:49:08	836秒	微信	海南	海口	1	5	5	5	5	3	2	1	1	2	2	2	2	1	1	1	1	28	0	1	4	6	3	3	2	1	10	2	1	3	5.6	2.5	2.5	1	2	3	23	6	9	1.5	4.6	1.5	2.74	1
1122	2020/9/15 18:49:27	741秒	微信	海南	海口	1	1	2	2	2	1	1	0	0	0	2	0	2	0	3	2	1	26	0	1	4	2	3	3	3	2	2	2	2	4	2.6	1.25	2.5	1	2	1	8	1	9	1.5	1.6	0.25	1.165	0
1124	2020/9/15 18:50:57	779秒	微信	江西	南昌	1	1	1	1	1	1	0	0	0	1	0	0	0	0	0	0	1	39	14	2	4	20	3	4	2	2	10	2	1	4	2	1.25	1	2	3	4	5	1	0	0	1	0.25	0.475	0
1125	2020/9/15 18:51:16	409秒	微信	海南	海口	1	2	2	2	2	2	2	2	1	2	3	3	4	3	3	3	1	21	0	1	4	4	2	2	3	2	3	2	2	4	3	2.75	4.16667	1	1	2	10	7	19	3.16667	2	1.75	2.275	1
1126	2020/9/15 18:51:21	1689秒	微信	江西	南昌	1	3	2	2	3	2	1	2	0	1	0	0	0	0	0	0	1	40	14	2	4	22	3	4	4	1	11	1	3	5	3.4	2	1	3	3	5	12	4	0	0	2.4	1	1.26	0
1127	2020/9/15 18:51:39	830秒	微信	江西	南昌	1	5	5	2	4	3	2	2	2	0	2	2	2	0	0	0	1	34	3	2	4	17	3	4	4	2	8	2	2	4	4.8	2.5	2	2	3	4	19	6	6	1	3.8	1.5	2.27	1
1129	2020/9/15 18:52:27	686秒	微信	江西	南昌	1	1	2	1	1	1	0	2	2	1	3	1	2	2	2	2	1	32	5	2	2	12	3	4	2	2	3	2	1	4	2.2	2.25	3	2	3	4	6	5	12	2	1.2	1.25	1.455	0
1130	2020/9/15 18:52:36	480秒	微信	江西	上饶	1	1	2	1	2	1	1	1	2	1	0	0	2	0	0	0	1	28	3	3	3	1	2	3	3	1	9	2	2	2	2.4	2.25	1.33333	1	2	1	7	5	2	0.333333	1.4	1.25	1.035	0
1131	2020/9/15 18:52:37	541秒	微信	江西	南昌	1	0	0	0	0	0	0	0	0	0	4	0	0	0	0	1	1	26	1	2	4	5	2	3	2	2	11	2	1	3	1	1	1.83333	1	2	2	0	0	5	0.833333	0	0	0.25	0
1132	2020/9/15 18:52:51	870秒	微信	江西	南昌	1	3	2	4	2	2	4	3	4	4	3	4	4	4	4	2	1	27	0	1	4	7	3	3	2	2	3	2	1	4	3.6	4.75	4.5	1	2	3	13	15	21	3.5	2.6	3.75	3.215	1
1135	2020/9/15 18:55:27	391秒	微信	江西	南昌	1	2	4	2	2	0	1	1	0	1	0	0	1	0	0	0	1	24	0	1	4	4	3	3	3	2	10	2	2	4	3	1.75	1.16667	1	2	2	10	3	1	0.166667	2	0.75	1.075	0
1136	2020/9/15 18:55:43	368秒	微信	江西	南昌	1	4	6	6	6	6	6	5	3	2	2	4	3	3	3	3	1	27	1	2	4	4	3	3	3	1	3	2	2	3	6.6	5	4	1	2	2	28	16	18	3	5.6	4	4.34	2
1137	2020/9/15 18:55:48	821秒	微信	江西	南昌	1	4	6	3	2	2	2	0	0	0	0	0	0	0	0	0	1	24	0	1	4	2	3	3	2	2	3	2	2	2	4.4	1.5	1	1	2	1	17	2	0	0	3.4	0.5	1.51	1
1139	2020/9/15 18:56:35	794秒	微信	海南	海口	1	2	0	0	1	1	1	1	1	1	3	4	4	3	3	3	1	24	0	1	3	2	2	2	2	1	2	2	5	4	1.8	2	4.33333	1	1	1	4	4	20	3.33333	0.8	1	1.62	1
1140	2020/9/15 18:56:50	1198秒	微信	海南	海口	1	1	2	0	0	0	0	0	0	0	2	2	0	3	0	0	1	28	0	2	1	4	3	3	3	1	2	2	2	4	1.6	1	2.16667	1	2	2	3	0	7	1.16667	0.6	0	0.59	0
1145	2020/9/15 19:01:00	735秒	微信	海南	海口	1	2	4	2	2	2	2	2	0	0	0	0	0	3	2	0	1	27	1	2	4	5	2	3	3	2	3	2	3	4	3.4	2	1.83333	1	2	2	12	4	5	0.833333	2.4	1	1.51	1
1146	2020/9/15 19:01:04	382秒	微信	江西	南昌	1	2	4	2	2	0	0	0	0	0	0	0	0	0	0	0	1	24	0	1	4	2	2	2	2	2	8	2	1	3	3	1	1	1	1	1	10	0	0	0	2	0	0.8	0
1147	2020/9/15 19:01:26	702秒	微信	江西	南昌	1	6	6	2	6	3	2	1	1	1	0	0	5	3	0	0	1	36	3	2	4	14	3	4	2	2	10	2	2	5	5.6	2.25	2.33333	2	3	4	23	5	8	1.33333	4.6	1.25	2.615	1
1148	2020/9/15 19:01:40	473秒	微信	江西	南昌	1	2	2	2	2	1	1	1	0	1	2	2	2	1	2	2	1	26	0	1	4	2	2	2	2	2	8	2	2	3	2.8	1.75	2.83333	1	1	1	9	3	11	1.83333	1.8	0.75	1.495	1
1150	2020/9/15 19:02:19	1724秒	微信	江西	南昌	1	2	2	2	2	1	1	0	0	0	1	0	4	0	0	0	1	47	22	2	4	28	3	4	2	1	3	1	2	3	2.8	1.25	1.83333	3	3	5	9	1	5	0.833333	1.8	0.25	1.045	0
1151	2020/9/15 19:02:47	3981秒	微信	山西	未知	1	3	2	3	3	3	4	4	4	4	4	2	5	4	4	3	1	25	0	1	4	1	4	2	2	1	2	2	2	1	3.8	5	4.66667	1	1	1	14	16	22	3.66667	2.8	4	3.42	1
1152	2020/9/15 19:02:59	1096秒	微信	海南	海口	1	5	5	5	5	3	6	1	5	2	3	4	6	0	3	3	1	23	0	1	1	1	3	2	2	2	2	2	3	2	5.6	4.5	4.16667	1	1	1	23	14	19	3.16667	4.6	3.5	3.84	2
1153	2020/9/15 19:02:59	806秒	微信	江西	南昌	1	2	3	2	3	2	1	1	0	0	1	1	1	2	1	1	1	35	5	2	4	19	3	4	4	2	2	2	1	4	3.4	1.5	2.16667	2	3	4	12	2	7	1.16667	2.4	0.5	1.46	0
1155	2020/9/15 19:05:48	679秒	微信	江西	南昌	1	3	4	2	2	2	1	1	0	0	0	2	1	1	0	2	1	40	4	2	4	22	3	4	4	1	2	1	2	4	3.6	1.5	2	3	3	5	13	2	6	1	2.6	0.5	1.49	0
1156	2020/9/15 19:09:10	443秒	微信	江西	南昌	1	2	3	2	2	2	0	0	0	0	3	3	4	4	3	3	1	29	4	2	4	7	3	3	3	2	3	2	2	3	3.2	1	4.33333	1	2	3	11	0	20	3.33333	2.2	0	1.88	1
1160	2020/9/15 19:12:14	462秒	微信	江西	南昌	1	2	2	2	2	1	0	0	0	0	3	0	0	0	0	0	1	25	0	1	4	2	2	2	2	2	10	2	1	4	2.8	1	1.5	1	1	1	9	0	3	0.5	1.8	0	0.87	0
1161	2020/9/15 19:12:17	800秒	微信	江西	南昌	1	0	1	0	2	0	0	0	1	0	4	0	1	0	0	0	1	22	0	1	1	1	2	1	1	2	1	3	5	1	1.6	1.25	1.83333	1	1	1	3	1	5	0.833333	0.6	0.25	0.565	0
1162	2020/9/15 19:12:49	374秒	微信	江西	南昌	1	1	1	1	1	1	1	1	1	1	5	5	5	5	5	5	1	24	0	1	4	3	2	2	2	2	3	2	1	3	2	2	6	1	1	1	5	4	30	5	1	1	2.2	1
1163	2020/9/15 19:13:03	366秒	微信	江西	南昌	1	5	5	2	4	3	3	3	3	3	3	3	4	0	0	0	1	26	0	1	4	3	3	3	2	2	3	2	2	4	4.8	4	2.66667	1	2	1	19	12	10	1.66667	3.8	3	2.92	1
1164	2020/9/15 19:14:04	693秒	微信	江西	南昌	1	2	2	1	0	0	0	0	0	0	3	3	4	2	2	2	1	25	0	1	4	2	2	2	2	2	8	2	1	3	2	1	3.66667	1	1	1	5	0	16	2.66667	1	0	1.2	0
1166	2020/9/15 19:15:47	529秒	微信	江西	南昌	1	2	2	2	1	1	1	1	1	2	3	3	3	3	3	3	1	23	0	1	4	3	3	3	2	2	3	2	1	3	2.6	2.25	4	1	2	1	8	5	18	3	1.6	1.25	1.915	1
1167	2020/9/15 19:16:28	591秒	微信	江西	南昌	1	2	3	2	3	2	1	1	0	1	3	0	0	1	0	0	1	30	0	1	4	5	4	4	4	2	2	2	3	4	3.4	1.75	1.66667	2	3	2	12	3	4	0.666667	2.4	0.75	1.385	0
1168	2020/9/15 19:17:32	1964秒	微信	海南	海口	1	3	4	2	1	0	1	1	0	1	0	1	0	1	1	1	1	25	0	1	4	3	2	2	1	1	3	2	3	3	3	1.75	1.66667	1	1	1	10	3	4	0.666667	2	0.75	1.225	0
1169	2020/9/15 19:17:58	1032秒	微信	江西	南昌	1	5	6	5	5	5	5	3	6	3	3	4	4	4	3	3	1	33	0	1	4	18	2	4	2	2	10	2	1	3	6.2	5.25	4.5	2	3	4	26	17	21	3.5	5.2	4.25	4.405	2
1170	2020/9/15 19:18:54	825秒	微信	海南	海口	1	2	3	2	2	1	1	1	2	1	3	3	4	3	3	3	1	24	0	1	4	2	3	3	3	1	3	2	2	3	3	2.25	4.16667	1	2	1	10	5	19	3.16667	2	1.25	2.125	1
1172	2020/9/15 19:19:48	1603秒	微信	海南	海口	1	1	5	2	3	1	0	0	0	0	2	2	3	3	2	2	1	21	0	1	4	2	2	2	2	1	6	2	1	2	3.4	1	3.33333	1	1	1	12	0	14	2.33333	2.4	0	1.66	1
1173	2020/9/15 19:24:57	502秒	微信	江西	南昌	1	3	3	2	3	3	2	3	3	3	1	3	3	4	3	3	1	31	2	2	4	9	3	3	2	2	3	2	1	3	3.8	3.75	3.83333	2	2	3	14	11	17	2.83333	2.8	2.75	2.795	1
1175	2020/9/15 19:28:18	769秒	微信	江西	南昌	1	2	2	0	2	0	0	0	0	0	0	0	0	0	0	0	1	28	3	2	4	6	3	3	3	2	2	2	1	4	2.2	1	1	1	2	3	6	0	0	0	1.2	0	0.48	0
1177	2020/9/15 19:29:52	647秒	微信	海南	海口	1	0	1	0	1	0	0	0	0	0	0	0	0	0	0	0	1	25	0	1	4	3	2	2	2	2	5	2	5	3	1.4	1	1	1	1	1	2	0	0	0	0.4	0	0.16	0
1178	2020/9/15 19:30:55	1256秒	微信	江西	南昌	1	3	2	1	1	1	2	2	1	3	3	4	5	4	5	4	1	31	1	2	4	8	3	3	3	2	4	2	1	5	2.6	3	5.16667	2	2	3	8	8	25	4.16667	1.6	2	2.49	1
1180	2020/9/15 19:33:06	390秒	微信	江西	南昌	1	2	2	1	2	1	1	1	1	1	3	3	3	2	2	2	1	28	0	1	4	8	3	4	3	2	3	1	4	5	2.6	2	3.5	1	3	3	8	4	15	2.5	1.6	1	1.69	1
1182	2020/9/15 19:35:17	494秒	微信	江西	南昌	1	6	6	6	6	5	4	4	2	3	3	4	0	3	3	3	1	32	2	2	4	11	3	3	3	2	3	2	2	5	6.8	4.25	3.66667	2	2	4	29	13	16	2.66667	5.8	3.25	4.095	2
1183	2020/9/15 19:35:23	747秒	微信	江西	南昌	1	5	6	6	4	3	5	5	2	0	4	3	2	0	0	0	1	30	5	2	4	10	3	4	3	2	2	1	1	2	5.8	4	2.5	2	3	3	24	12	9	1.5	4.8	3	3.27	1
1185	2020/9/15 19:37:17	703秒	微信	江西	上饶	1	3	3	2	2	1	1	4	3	1	4	4	5	5	4	4	1	34	3	2	3	10	2	3	3	1	11	2	2	2	3.2	3.25	5.33333	2	2	3	11	9	26	4.33333	2.2	2.25	2.855	1
1186	2020/9/15 19:37:37	1318秒	微信	海南	未知	1	2	2	2	1	2	2	2	0	0	0	0	3	2	2	2	1	26	0	2	4	5	3	3	3	1	2	2	2	4	2.8	2	2.5	1	2	2	9	4	9	1.5	1.8	1	1.47	0
1187	2020/9/15 19:38:14	553秒	微信	山东	济南	1	2	2	2	2	2	2	2	2	2	3	4	3	3	3	3	1	55	23	2	2	33	3	4	2	1	3	1	1	3	3	3	4.16667	4	3	5	10	8	19	3.16667	2	2	2.35	1
1188	2020/9/15 19:39:43	3127秒	微信	海南	未知	1	0	2	1	1	1	0	0	0	0	3	3	3	2	2	2	1	23	0	1	4	1	2	2	1	2	2	2	5	3	2	1	3.5	1	1	1	5	0	15	2.5	1	0	1.15	0
1190	2020/9/15 19:42:15	717秒	微信	河北	秦皇岛	1	4	4	2	2	1	2	2	2	1	1	1	0	3	3	3	1	30	0	2	4	8	3	3	3	2	7	2	2	2	3.6	2.75	2.83333	2	2	3	13	7	11	1.83333	2.6	1.75	2.115	1
1193	2020/9/15 19:48:07	1329秒	微信	海南	海口	1	4	4	2	2	2	0	0	0	1	0	0	0	0	0	0	1	45	15	2	4	26	3	5	4	1	11	1	3	5	3.8	1.25	1	3	4	5	14	1	0	0	2.8	0.25	1.195	0
1194	2020/9/15 19:49:15	746秒	微信	江西	南昌	1	3	3	3	3	1	2	3	1	1	2	2	2	4	3	3	1	28	2	2	4	7	3	3	3	2	4	2	2	4	3.6	2.75	3.66667	1	2	3	13	7	16	2.66667	2.6	1.75	2.365	1
1195	2020/9/15 19:50:24	523秒	微信	江西	南昌	1	2	2	1	2	2	1	2	2	2	0	3	2	2	2	2	1	29	2	2	4	9	3	3	2	2	3	2	1	4	2.8	2.75	2.83333	1	2	3	9	7	11	1.83333	1.8	1.75	1.795	1
1196	2020/9/15 19:50:26	452秒	微信	海南	海口	1	0	0	0	0	0	0	0	0	0	0	6	6	0	0	0	1	30	0	1	4	8	3	2	3	2	5	2	2	4	1	1	3	2	1	3	0	0	12	2	0	0	0.6	0
1197	2020/9/15 19:50:57	508秒	微信	江西	南昌	1	3	4	2	3	2	2	1	1	2	4	5	4	4	3	3	1	29	2	2	4	5	3	3	2	2	2	2	2	3	3.8	2.5	4.83333	1	2	2	14	6	23	3.83333	2.8	1.5	2.72	1
1198	2020/9/15 19:50:59	645秒	微信	江西	上饶	1	5	5	5	5	5	5	5	5	5	2	4	4	3	4	4	1	25	0	1	3	3	2	2	2	2	11	2	2	2	6	6	4.5	1	1	1	25	20	21	3.5	5	5	4.55	2
1199	2020/9/15 19:51:19	433秒	微信	江西	南昌	1	3	2	2	2	2	2	3	2	2	3	3	3	4	4	3	1	39	2	2	1	22	3	4	4	1	2	1	3	5	3.2	3.25	4.33333	2	3	5	11	9	20	3.33333	2.2	2.25	2.555	1
1201	2020/9/15 19:52:56	492秒	微信	江西	南昌	1	4	6	3	3	3	2	2	2	0	4	3	4	3	4	4	1	21	0	1	1	1	2	1	2	2	2	3	2	1	4.8	2.5	4.66667	1	1	1	19	6	22	3.66667	3.8	1.5	3.07	1
1203	2020/9/15 19:54:41	1753秒	微信	江西	南昌	1	5	5	3	3	2	2	2	2	1	2	0	0	0	0	0	1	31	2	2	4	13	3	4	4	2	2	2	3	4	4.6	2.75	1.33333	2	3	4	18	7	2	0.333333	3.6	1.75	2.065	1
1205	2020/9/15 19:56:36	710秒	微信	江西	南昌	1	6	6	6	6	3	3	2	1	1	4	4	5	0	3	4	1	23	0	1	4	1	3	1	2	2	2	2	2	1	6.4	2.75	4.33333	1	1	1	27	7	20	3.33333	5.4	1.75	3.685	2
1206	2020/9/15 19:57:38	722秒	微信	江西	南昌	1	4	4	2	2	1	2	2	1	1	3	5	3	3	4	2	1	26	0	2	4	4	3	3	2	2	3	2	1	4	3.6	2.5	4.33333	1	2	2	13	6	20	3.33333	2.6	1.5	2.49	1
1208	2020/9/15 20:01:26	727秒	微信	江西	南昌	1	3	2	2	2	2	2	2	2	2	2	2	3	3	3	2	1	48	23	2	4	29	3	5	4	1	2	1	1	4	3.2	3	3.5	3	4	5	11	8	15	2.5	2.2	2	2.23	1
1209	2020/9/15 20:01:36	1220秒	微信	海南	海口	1	2	3	1	1	1	1	1	1	0	3	2	1	2	2	2	1	28	3	2	4	5	3	3	3	2	5	2	2	4	2.6	1.75	3	1	2	2	8	3	12	2	1.6	0.75	1.465	0
1210	2020/9/15 20:03:06	936秒	微信	江西	南昌	1	3	6	3	3	1	1	1	2	1	3	3	3	0	3	1	1	26	0	2	2	5	3	2	2	2	2	2	2	4	4.2	2.25	3.16667	1	1	2	16	5	13	2.16667	3.2	1.25	2.305	1
1213	2020/9/15 20:06:00	530秒	微信	江西	南昌	1	5	6	6	6	5	2	2	1	1	1	1	2	1	1	1	1	23	0	1	4	2	2	2	3	2	1	2	2	1	6.6	2.5	2.16667	1	1	1	28	6	7	1.16667	5.6	1.5	3.04	1
1214	2020/9/15 20:06:37	560秒	微信	江西	南昌	1	3	3	2	3	2	1	2	1	0	3	3	3	0	0	0	1	25	0	1	4	2	2	2	3	2	2	2	2	2	3.6	2	2.5	1	1	1	13	4	9	1.5	2.6	1	1.79	1
1215	2020/9/15 20:07:21	1042秒	手机提交	新疆	乌鲁木齐	1	3	2	3	2	2	2	3	2	3	3	3	4	3	4	4	1	26	0	1	4	2	2	2	2	2	7	2	2	3	3.4	3.5	4.5	1	1	1	12	10	21	3.5	2.4	2.5	2.76	1
1216	2020/9/15 20:08:27	640秒	微信	江西	南昌	1	1	2	1	2	1	0	1	0	1	0	0	0	0	0	0	1	27	0	1	4	8	3	3	3	2	2	2	1	5	2.4	1.5	1	1	2	3	7	2	0	0	1.4	0.5	0.71	0
1217	2020/9/15 20:08:46	210秒	微信	江西	南昌	1	1	1	1	1	1	1	1	1	1	5	5	5	5	5	5	1	34	3	2	4	13	3	4	4	1	3	1	3	4	2	2	6	2	3	4	5	4	30	5	1	1	2.2	1
1218	2020/9/15 20:11:36	376秒	微信	江西	南昌	1	2	2	2	2	2	2	2	2	2	4	4	4	4	4	4	1	25	0	1	4	5	2	2	2	2	3	2	1	2	3	3	5	1	1	2	10	8	24	4	2	2	2.6	1
1219	2020/9/15 20:11:58	1207秒	微信	江西	南昌	1	2	2	2	2	2	1	1	1	1	0	2	3	4	3	0	1	34	0	2	4	12	3	4	3	2	3	2	1	3	3	2	3	2	3	4	10	4	12	2	2	1	1.7	1
1222	2020/9/15 20:17:10	838秒	微信	江西	南昌	1	2	2	1	1	0	1	1	1	0	3	3	3	3	3	3	1	28	1	2	4	5	2	2	3	2	3	2	2	2	2.2	1.75	4	1	1	2	6	3	18	3	1.2	0.75	1.605	1
1223	2020/9/15 20:17:17	628秒	微信	青海	西宁	1	3	4	2	3	2	3	4	5	5	3	4	4	2	3	3	1	30	1	2	4	10	3	3	1	2	4	2	3	3	3.8	5.25	4.16667	2	2	3	14	17	19	3.16667	2.8	4.25	3.345	1
1224	2020/9/15 20:17:38	870秒	微信	江西	南昌	1	3	3	6	3	1	2	2	0	0	4	0	3	0	2	3	1	24	0	1	4	2	3	3	3	2	2	2	1	2	4.2	2	3	1	2	1	16	4	12	2	3.2	1	2.18	1
1225	2020/9/15 20:17:54	477秒	微信	江西	南昌	1	0	1	0	0	0	0	0	0	0	0	0	0	0	0	0	1	28	1	2	4	10	3	3	3	2	3	2	1	4	1.2	1	1	1	2	3	1	0	0	0	0.2	0	0.08	0
1226	2020/9/15 20:17:55	818秒	微信	江西	南昌	1	2	2	2	2	0	0	0	0	1	0	0	0	1	0	0	1	41	3	2	4	24	3	4	4	1	11	1	2	4	2.6	1.25	1.16667	3	3	5	8	1	1	0.166667	1.6	0.25	0.765	0
1227	2020/9/15 20:18:45	309秒	微信	江西	赣州	1	6	6	6	6	6	6	6	6	6	4	4	4	4	4	4	1	22	0	1	4	1	2	2	2	2	1	2	1	1	7	7	5	1	1	1	30	24	24	4	6	6	5.4	2
1228	2020/9/15 20:21:38	510秒	微信	江西	南昌	1	2	3	1	3	2	1	1	1	1	1	0	1	0	0	0	1	24	0	1	2	3	3	2	2	2	10	2	1	4	3.2	2	1.33333	1	1	1	11	4	2	0.333333	2.2	1	1.28	0
1229	2020/9/15 20:22:02	725秒	微信	江西	南昌	1	3	3	3	3	2	2	2	1	1	3	3	3	3	3	3	1	20	0	1	4	1	2	1	2	2	3	3	1	1	3.8	2.5	4	1	1	1	14	6	18	3	2.8	1.5	2.47	1
1231	2020/9/15 20:22:54	558秒	微信	江西	南昌	1	3	3	3	3	2	3	2	2	2	3	4	4	4	3	3	1	36	7	2	4	15	3	3	2	2	2	2	2	2	3.8	3.25	4.5	2	2	4	14	9	21	3.5	2.8	2.25	2.845	1
1232	2020/9/15 20:23:12	249秒	微信	黑龙江	大庆	1	6	6	6	6	6	5	5	6	6	1	3	4	0	2	0	1	26	0	1	4	3	3	3	2	2	2	2	2	4	7	6.5	2.66667	1	2	1	30	22	10	1.66667	6	5.5	4.55	2
1233	2020/9/15 20:23:43	508秒	微信	江西	南昌	1	2	1	1	1	1	1	2	2	2	3	3	3	3	3	3	1	30	0	1	4	9	3	3	2	2	2	2	2	4	2.2	2.75	4	2	2	3	6	7	18	3	1.2	1.75	1.905	1
1234	2020/9/15 20:24:28	362秒	微信	江西	南昌	1	1	2	1	1	2	1	1	1	1	2	2	2	1	1	1	1	26	0	1	4	6	3	3	2	2	3	1	1	5	2.4	2	2.5	1	2	3	7	4	9	1.5	1.4	1	1.31	0
1235	2020/9/15 20:25:56	812秒	微信	江西	南昌	1	6	6	6	6	6	6	6	6	6	0	0	0	3	3	3	1	24	0	1	4	3	2	2	2	2	3	2	2	2	7	7	2.5	1	1	1	30	24	9	1.5	6	6	4.65	2
1236	2020/9/15 20:26:34	793秒	微信	江西	南昌	1	4	4	3	3	3	2	2	2	2	3	4	3	3	2	2	1	51	26	2	4	32	3	4	2	1	3	1	1	4	4.4	3	3.83333	4	3	5	17	8	17	2.83333	3.4	2	2.81	1
1237	2020/9/15 20:26:41	581秒	微信	江西	南昌	1	3	3	3	3	2	3	3	3	3	4	4	4	3	4	3	1	33	0	2	4	10	3	4	2	2	2	2	1	4	3.8	4	4.66667	2	3	3	14	12	22	3.66667	2.8	3	3.12	1
1239	2020/9/15 20:27:47	606秒	微信	江西	南昌	1	2	2	2	2	2	2	2	1	1	3	3	3	3	3	3	1	23	0	1	4	1	2	2	2	2	3	2	1	1	3	2.5	4	1	1	1	10	6	18	3	2	1.5	2.15	1
1240	2020/9/15 20:27:50	3494秒	微信	江西	南昌	1	1	2	0	0	0	0	0	0	0	0	0	0	0	0	0	1	25	1	2	4	4	3	3	2	2	2	1	2	4	1.6	1	1	1	2	2	3	0	0	0	0.6	0	0.24	0
1244	2020/9/15 20:28:38	1328秒	微信	江西	南昌	1	3	4	5	4	3	3	3	2	3	4	4	5	4	4	4	1	23	0	1	4	2	2	2	3	2	8	2	1	3	4.8	3.75	5.16667	1	1	1	19	11	25	4.16667	3.8	2.75	3.595	2
1246	2020/9/15 20:29:46	303秒	微信	海南	海口	1	3	3	3	2	2	2	0	0	0	3	0	4	2	2	2	1	23	0	1	4	1	2	1	2	2	3	2	2	2	3.6	1.5	3.16667	1	1	1	13	2	13	2.16667	2.6	0.5	1.84	1
1247	2020/9/15 20:31:33	445秒	微信	江西	南昌	1	2	2	2	3	2	2	2	2	2	3	4	4	4	4	4	1	26	0	1	4	5	3	3	3	2	2	2	1	4	3.2	3	4.83333	1	2	2	11	8	23	3.83333	2.2	2	2.63	1
1249	2020/9/15 20:32:02	1021秒	微信	江西	赣州	1	2	1	1	1	2	1	0	0	0	4	2	4	3	3	5	1	25	0	1	4	2	3	3	2	2	10	2	1	5	2.4	1.25	4.5	1	2	1	7	1	21	3.5	1.4	0.25	1.685	1
1252	2020/9/15 20:33:15	835秒	微信	江西	南昌	1	6	6	6	6	5	4	3	3	1	3	3	4	0	0	0	1	27	0	1	4	5	3	3	2	2	3	2	2	4	6.8	3.75	2.66667	1	2	2	29	11	10	1.66667	5.8	2.75	3.645	2
1257	2020/9/15 20:34:56	975秒	微信	江西	南昌	1	4	5	6	5	2	0	0	0	0	0	0	0	0	0	0	1	43	5	2	4	23	3	4	3	2	9	2	3	4	5.4	1	1	3	3	5	22	0	0	0	4.4	0	1.76	1
1258	2020/9/15 20:35:21	436秒	微信	江西	南昌	1	1	1	1	1	0	0	0	0	0	0	0	0	0	0	0	1	24	0	1	1	3	2	2	3	2	2	2	1	4	1.8	1	1	1	1	1	4	0	0	0	0.8	0	0.32	0
1259	2020/9/15 20:36:11	1322秒	微信	江西	南昌	1	2	3	2	2	2	2	2	0	1	2	2	2	3	3	3	1	44	20	2	4	25	3	5	4	1	2	1	1	4	3.2	2.25	3.5	3	4	5	11	5	15	2.5	2.2	1.25	2.005	1
1263	2020/9/15 20:37:13	962秒	微信	江西	南昌	1	2	2	1	2	2	1	2	2	3	3	5	5	3	4	3	1	26	1	2	4	4	3	2	3	2	2	2	2	4	2.8	3	4.83333	1	1	2	9	8	23	3.83333	1.8	2	2.47	1
1264	2020/9/15 20:37:27	950秒	微信	江西	南昌	1	2	2	2	2	2	3	2	2	1	2	3	3	2	3	3	1	32	0	2	4	11	2	4	2	2	10	2	1	5	3	3	3.66667	2	3	4	10	8	16	2.66667	2	2	2.2	1
1267	2020/9/15 20:38:22	606秒	微信	江西	南昌	1	0	2	1	2	2	0	0	0	0	3	3	3	3	3	3	1	36	5	2	4	18	3	4	3	2	3	2	1	4	2.4	1	4	2	3	4	7	0	18	3	1.4	0	1.46	0
1268	2020/9/15 20:39:08	278秒	微信	青海	西宁	1	2	5	2	2	2	2	3	1	3	3	3	1	1	1	2	1	25	0	2	4	3	3	2	3	2	4	2	1	5	3.6	3.25	2.83333	1	1	1	13	9	11	1.83333	2.6	2.25	2.265	1
1269	2020/9/15 20:39:21	617秒	微信	江西	南昌	1	2	3	1	1	2	1	2	2	2	1	3	3	0	3	0	1	33	4	2	4	12	3	3	3	2	9	2	2	3	2.8	2.75	2.66667	2	2	4	9	7	10	1.66667	1.8	1.75	1.745	1
1272	2020/9/15 20:41:19	635秒	微信	江西	南昌	1	2	2	2	2	2	1	1	1	0	0	1	2	1	1	1	1	46	20	2	4	24	3	4	4	1	2	1	1	5	3	1.75	2	3	3	5	10	3	6	1	2	0.75	1.325	0
1273	2020/9/15 20:44:18	1403秒	微信	海南	海口	1	0	2	2	0	0	0	0	0	0	6	6	0	3	3	3	1	32	3	2	4	11	2	3	3	2	2	2	2	3	1.8	1	4.5	2	2	4	4	0	21	3.5	0.8	0	1.37	0
1274	2020/9/15 20:44:23	508秒	微信	江西	南昌	1	3	6	4	3	3	6	3	3	5	4	5	6	4	6	4	1	31	4	2	3	10	3	3	2	2	11	2	5	5	4.8	5.25	5.83333	2	2	3	19	17	29	4.83333	3.8	4.25	4.245	2
1275	2020/9/15 20:44:27	842秒	微信	江西	南昌	1	3	3	4	4	4	4	4	2	3	4	5	4	4	4	3	1	26	0	1	4	3	3	3	3	2	10	2	2	5	4.6	4.25	5	1	2	1	18	13	24	4	3.6	3.25	3.615	2
1276	2020/9/15 20:44:36	998秒	微信	江西	宜春	1	2	2	3	2	1	0	1	2	2	1	1	1	1	1	1	1	28	0	2	4	6	3	3	3	2	2	2	1	5	3	2.25	2	1	2	3	10	5	6	1	2	1.25	1.475	0
1277	2020/9/15 20:45:17	858秒	微信	北京	北京	1	2	1	1	3	2	2	1	1	0	3	0	3	0	0	0	1	28	1	2	4	6	3	3	3	1	2	2	2	4	2.8	2	2	1	2	3	9	4	6	1	1.8	1	1.32	0
1278	2020/9/15 20:45:32	1023秒	手机提交	新疆	北屯	1	4	4	6	4	3	6	5	6	2	3	3	3	2	2	0	1	28	1	2	4	6	3	3	3	2	7	1	1	3	5.2	5.75	3.16667	1	2	3	21	19	13	2.16667	4.2	4.75	3.755	2
1279	2020/9/15 20:45:53	557秒	微信	江西	南昌	1	0	0	0	0	0	0	0	0	0	1	1	1	0	0	0	1	23	0	1	4	2	2	2	2	2	2	2	1	2	1	1	1.5	1	1	1	0	0	3	0.5	0	0	0.15	0
1281	2020/9/15 20:46:45	519秒	微信	江西	南昌	1	2	3	2	2	1	2	3	2	2	3	3	3	3	3	3	1	30	3	2	4	10	3	3	3	2	2	2	2	3	3	3.25	4	2	2	3	10	9	18	3	2	2.25	2.375	1
1282	2020/9/15 20:47:16	1248秒	微信	江西	南昌	1	2	3	2	1	1	2	2	0	1	4	3	4	3	2	2	1	28	2	2	4	8	3	3	2	2	2	2	2	2	2.8	2.25	4	1	2	3	9	5	18	3	1.8	1.25	1.995	1
1284	2020/9/15 20:49:55	1170秒	微信	江西	南昌	1	3	3	3	3	2	3	3	2	2	4	3	5	4	4	3	1	26	0	1	4	3	2	2	3	2	2	2	2	3	3.8	3.5	4.83333	1	1	1	14	10	23	3.83333	2.8	2.5	3.02	1
1286	2020/9/15 20:50:31	786秒	微信	新疆	北屯	1	2	2	0	1	2	1	0	0	0	3	3	3	3	3	3	1	29	1	2	3	8	3	3	2	2	2	2	3	3	2.4	1.25	4	1	2	3	7	1	18	3	1.4	0.25	1.535	1
1287	2020/9/15 20:51:08	855秒	微信	江西	南昌	1	4	4	4	4	1	2	1	2	1	3	3	4	2	2	2	1	25	0	1	4	3	3	3	3	2	3	2	2	3	4.4	2.5	3.66667	1	2	1	17	6	16	2.66667	3.4	1.5	2.61	1
1288	2020/9/15 20:52:52	679秒	微信	江西	南昌	1	5	6	3	3	4	2	2	1	1	0	0	0	1	0	0	1	32	2	2	4	11	3	4	3	2	2	2	2	5	5.2	2.5	1.16667	2	3	4	21	6	1	0.166667	4.2	1.5	2.18	1
1290	2020/9/15 20:54:37	1053秒	微信	新疆	阿勒泰	1	3	4	2	2	1	3	1	1	2	3	3	4	4	3	3	1	40	11	2	2	16	2	4	3	2	2	2	5	2	3.4	2.75	4.33333	3	3	4	12	7	20	3.33333	2.4	1.75	2.485	1
1291	2020/9/15 20:55:33	836秒	微信	江西	南昌	1	2	3	2	2	2	1	1	1	1	3	3	3	0	2	3	1	23	0	1	4	3	2	2	2	2	2	2	2	1	3.2	2	3.33333	1	1	1	11	4	14	2.33333	2.2	1	1.88	1
1292	2020/9/15 20:57:02	634秒	微信	江西	南昌	1	5	5	5	5	5	5	3	2	2	2	1	1	0	0	0	1	37	2	2	4	21	3	4	2	1	2	1	2	3	6	4	1.66667	2	3	5	25	12	4	0.666667	5	3	3.1	1
1293	2020/9/15 20:58:45	536秒	微信	江西	未知	1	1	1	1	1	1	1	0	0	0	2	0	2	0	0	0	1	24	0	1	4	4	3	2	3	2	2	2	2	3	2	1.25	1.66667	1	1	2	5	1	4	0.666667	1	0.25	0.675	0
1295	2020/9/15 21:00:57	479秒	微信	江西	南昌	1	2	2	2	2	0	1	1	0	0	3	3	3	3	3	3	1	23	0	1	4	1	3	2	3	2	1	2	1	1	2.6	1.5	4	1	1	1	8	2	18	3	1.6	0.5	1.69	1
1296	2020/9/15 21:01:31	1314秒	微信	江西	南昌	1	2	2	2	2	2	1	1	1	1	4	5	4	4	4	4	1	23	0	1	4	2	2	2	1	2	3	2	2	4	3	2	5.16667	1	1	1	10	4	25	4.16667	2	1	2.35	1
1297	2020/9/15 21:02:04	759秒	微信	江西	南昌	1	1	2	1	2	1	0	1	0	0	3	4	3	3	3	3	1	24	0	1	4	3	3	2	2	2	8	2	1	3	2.4	1.25	4.16667	1	1	1	7	1	19	3.16667	1.4	0.25	1.585	1
1298	2020/9/15 21:02:29	307秒	微信	江西	南昌	1	3	2	2	2	2	3	2	2	1	3	3	3	2	2	2	1	22	0	1	4	1	2	2	3	2	2	2	2	1	3.2	3	3.5	1	1	1	11	8	15	2.5	2.2	2	2.23	1
1304	2020/9/15 21:08:21	935秒	微信	山西	未知	1	3	3	2	2	2	3	3	2	4	3	2	3	2	2	2	1	32	3	2	4	10	3	4	2	2	2	1	2	3	3.4	4	3.33333	2	3	3	12	12	14	2.33333	2.4	3	2.56	1
1305	2020/9/15 21:08:30	347秒	微信	海南	海口	1	0	0	0	0	0	0	0	0	0	6	6	6	0	0	0	1	23	0	1	1	2	2	2	3	2	3	1	1	4	1	1	4	1	1	1	0	0	18	3	0	0	0.9	0
1307	2020/9/15 21:09:06	741秒	微信	江西	南昌	1	6	6	6	6	6	6	6	6	6	4	4	4	6	6	6	1	32	4	2	4	11	3	4	2	2	2	2	2	3	7	7	6	2	3	4	30	24	30	5	6	6	5.7	2
1308	2020/9/15 21:09:47	693秒	微信	江西	南昌	1	2	2	2	2	1	0	0	0	0	3	4	4	3	3	3	1	25	0	1	2	5	3	3	2	2	2	2	3	3	2.8	1	4.33333	1	2	2	9	0	20	3.33333	1.8	0	1.72	1
1312	2020/9/15 21:11:33	507秒	微信	海南	海口	1	2	2	1	2	2	2	0	1	2	0	1	1	3	3	0	1	27	1	2	4	6	2	3	2	1	2	2	2	4	2.8	2.25	2.33333	1	2	3	9	5	8	1.33333	1.8	1.25	1.495	1
1314	2020/9/15 21:12:36	617秒	微信	江西	南昌	1	3	3	3	3	3	3	3	3	3	4	3	5	4	3	4	1	24	0	1	4	3	2	2	2	2	11	2	3	3	4	4	4.83333	1	1	1	15	12	23	3.83333	3	3	3.25	1
1315	2020/9/15 21:13:27	1028秒	微信	江西	南昌	1	2	3	3	4	3	3	3	2	2	3	4	3	4	5	0	1	30	3	2	4	8	3	3	3	2	3	2	2	4	4	3.5	4.16667	2	2	3	15	10	19	3.16667	3	2.5	2.9	1
1316	2020/9/15 21:14:01	509秒	微信	江西	南昌	1	2	2	2	2	1	1	2	0	0	3	3	3	2	3	3	1	26	0	1	4	6	3	3	2	2	10	2	1	5	2.8	1.75	3.83333	1	2	3	9	3	17	2.83333	1.8	0.75	1.795	1
1317	2020/9/15 21:15:05	1882秒	微信	江西	南昌	1	2	3	1	1	2	1	1	0	1	3	4	3	3	3	3	1	37	11	2	4	16	3	4	3	2	10	2	2	5	2.8	1.75	4.16667	2	3	4	9	3	19	3.16667	1.8	0.75	1.895	1
1318	2020/9/15 21:15:24	2941秒	微信	山西	太原	1	6	6	6	6	3	3	6	3	6	1	4	5	0	2	4	1	39	10	2	4	20	3	4	2	1	2	2	1	4	6.4	5.5	3.66667	2	3	4	27	18	16	2.66667	5.4	4.5	4.31	2
1319	2020/9/15 21:15:27	1257秒	微信	江西	南昌	1	2	2	2	2	2	2	2	3	2	3	3	4	4	3	3	1	30	0	2	4	5	3	4	2	1	9	1	2	4	3	3.25	4.33333	2	3	2	10	9	20	3.33333	2	2.25	2.475	1
1320	2020/9/15 21:15:35	454秒	微信	江西	南昌	1	3	3	2	2	2	2	2	2	2	3	3	3	4	4	3	1	26	0	1	4	6	2	3	3	2	9	2	2	2	3.4	3	4.33333	1	2	3	12	8	20	3.33333	2.4	2	2.56	1
1321	2020/9/15 21:15:37	2268秒	微信	江西	南昌	1	1	0	0	1	0	0	0	0	0	1	0	0	0	0	1	1	23	0	1	4	1	3	2	3	2	3	2	2	1	1.4	1	1.33333	1	1	1	2	0	2	0.333333	0.4	0	0.26	0
1322	2020/9/15 21:16:02	656秒	微信	江西	南昌	1	2	2	2	2	2	2	2	2	1	0	1	1	2	1	0	1	26	0	1	4	5	3	3	2	2	2	2	2	3	3	2.75	1.83333	1	2	2	10	7	5	0.833333	2	1.75	1.575	1
1323	2020/9/15 21:16:23	392秒	微信	江西	南昌	1	1	2	2	2	1	0	0	0	0	3	3	3	3	0	0	1	28	0	1	4	3	3	3	3	2	10	2	1	4	2.6	1	3	1	2	1	8	0	12	2	1.6	0	1.24	0
1326	2020/9/15 21:18:02	873秒	微信	江西	南昌	1	3	3	2	3	3	3	3	3	2	0	2	3	2	2	2	1	30	1	2	4	10	3	3	3	1	2	2	2	4	3.8	3.75	2.83333	2	2	3	14	11	11	1.83333	2.8	2.75	2.495	1
1327	2020/9/15 21:19:27	2238秒	微信	江西	南昌	1	4	4	1	2	2	0	2	1	1	0	0	0	1	1	1	1	32	3	2	4	12	3	4	4	2	2	2	3	5	3.6	2	1.5	2	3	4	13	4	3	0.5	2.6	1	1.49	0
1328	2020/9/15 21:21:14	1065秒	微信	江西	南昌	1	3	3	2	3	2	2	3	3	2	2	2	3	3	3	3	1	21	0	1	4	1	3	1	2	2	2	2	5	1	3.6	3.5	3.66667	1	1	1	13	10	16	2.66667	2.6	2.5	2.59	1
1329	2020/9/15 21:23:12	645秒	微信	江西	南昌	1	6	6	6	6	6	6	6	6	6	1	5	4	4	4	2	1	28	0	1	4	7	3	3	2	2	10	2	1	1	7	7	4.33333	1	2	3	30	24	20	3.33333	6	6	5.2	2
1330	2020/9/15 21:23:29	696秒	微信	江西	南昌	1	2	2	3	2	2	1	1	0	2	1	1	1	1	1	1	1	25	0	1	4	4	3	3	3	2	2	2	3	5	3.2	2	2	1	2	2	11	4	6	1	2.2	1	1.48	0
1331	2020/9/15 21:25:59	1446秒	手机提交	新疆	乌鲁木齐	1	6	6	2	2	2	2	2	4	2	3	0	0	4	4	3	1	27	2	2	4	8	2	3	2	2	7	2	5	2	4.6	3.5	3.33333	1	2	3	18	10	14	2.33333	3.6	2.5	2.89	1
1332	2020/9/15 21:26:00	330秒	微信	江西	南昌	1	3	4	4	6	3	3	2	2	2	4	4	4	3	3	3	1	30	2	2	4	10	3	4	2	2	10	2	1	5	5	3.25	4.5	2	3	3	20	9	21	3.5	4	2.25	3.325	1
1333	2020/9/15 21:26:27	692秒	微信	江西	南昌	1	5	6	5	6	5	5	5	2	2	1	2	2	0	0	0	1	27	2	2	4	7	3	3	2	2	2	2	3	3	6.4	4.5	1.83333	1	2	3	27	14	5	0.833333	5.4	3.5	3.46	1
1334	2020/9/15 21:27:06	507秒	微信	江西	南昌	1	2	2	2	2	2	2	2	2	2	3	4	3	2	3	2	1	23	0	1	2	3	3	2	3	2	3	2	2	5	3	3	3.83333	1	1	1	10	8	17	2.83333	2	2	2.25	1
1336	2020/9/15 21:28:16	792秒	微信	江西	南昌	1	3	3	4	5	5	4	3	3	1	4	4	4	3	3	4	1	26	1	2	4	4	2	2	1	2	2	2	3	1	5	3.75	4.66667	1	1	2	20	11	22	3.66667	4	2.75	3.525	2
1337	2020/9/15 21:28:31	1999秒	微信	江西	南昌	1	2	1	0	0	1	1	2	2	2	2	4	4	4	4	3	1	34	2	2	4	10	3	4	3	2	8	2	2	4	1.8	2.75	4.5	2	3	3	4	7	21	3.5	0.8	1.75	1.895	1
1338	2020/9/15 21:28:32	622秒	微信	湖北	武汉	1	3	2	1	2	1	4	6	4	4	2	4	5	4	4	3	1	29	0	1	4	4	4	3	2	2	1	2	2	4	2.8	5.5	4.66667	1	2	2	9	18	22	3.66667	1.8	4.5	3.17	1
1339	2020/9/15 21:28:38	605秒	微信	江西	南昌	1	2	2	1	2	1	0	0	0	0	2	2	2	1	0	0	1	30	3	2	4	8	3	3	3	2	2	2	1	4	2.6	1	2.16667	2	2	3	8	0	7	1.16667	1.6	0	0.99	0
1340	2020/9/15 21:28:40	543秒	微信	江西	南昌	1	2	2	1	1	0	0	1	1	0	6	6	6	6	6	6	1	29	1	2	4	7	3	3	3	1	10	2	1	3	2.2	1.5	7	1	2	3	6	2	36	6	1.2	0.5	2.43	1
1341	2020/9/15 21:29:14	669秒	微信	江西	南昌	1	1	2	1	1	0	1	1	0	0	0	0	2	0	1	2	1	24	0	1	4	2	2	2	3	2	10	2	1	4	2	1.5	1.83333	1	1	1	5	2	5	0.833333	1	0.5	0.8	0
1342	2020/9/15 21:29:27	358秒	微信	江西	南昌	1	6	6	6	6	5	5	5	5	5	2	3	2	3	3	1	1	29	0	2	4	4	4	3	2	1	4	2	2	3	6.8	6	3.33333	1	2	2	29	20	14	2.33333	5.8	5	4.52	2
1344	2020/9/15 21:30:45	641秒	微信	江西	上饶	1	2	2	2	2	1	2	1	0	0	3	0	2	2	2	2	1	28	0	2	3	10	3	3	3	1	2	2	2	2	2.8	1.75	2.83333	1	2	3	9	3	11	1.83333	1.8	0.75	1.495	1
1346	2020/9/15 21:31:34	1055秒	微信	江西	南昌	1	1	3	1	1	1	0	1	0	0	2	2	2	3	3	3	1	33	2	2	4	16	3	4	4	2	11	2	2	4	2.4	1.25	3.5	2	3	4	7	1	15	2.5	1.4	0.25	1.385	0
1347	2020/9/15 21:32:39	1541秒	微信	江西	南昌	1	2	2	2	2	1	2	2	1	2	4	4	4	3	4	3	1	29	2	2	4	6	3	3	3	2	2	2	1	4	2.8	2.75	4.66667	1	2	3	9	7	22	3.66667	1.8	1.75	2.345	1
1349	2020/9/15 21:33:19	537秒	微信	新疆	北屯	1	0	0	0	0	0	0	0	0	0	0	0	0	0	0	0	1	26	0	1	4	2	3	2	2	2	8	2	3	2	1	1	1	1	1	1	0	0	0	0	0	0	0	0
1351	2020/9/15 21:33:44	1175秒	微信	江西	南昌	1	1	1	1	2	1	0	0	0	0	2	6	2	1	1	1	1	28	0	2	4	6	3	3	3	2	9	2	1	2	2.2	1	3.16667	1	2	3	6	0	13	2.16667	1.2	0	1.13	0
1352	2020/9/15 21:34:25	997秒	微信	新疆	北屯	1	0	0	0	0	0	0	0	0	0	0	0	0	0	0	0	1	44	0	2	4	17	2	4	3	1	3	2	2	2	1	1	1	3	3	4	0	0	0	0	0	0	0	0
1353	2020/9/15 21:34:27	682秒	微信	新疆	乌鲁木齐	1	3	3	2	2	2	2	2	2	1	2	2	2	2	2	2	1	32	4	2	4	12	3	4	4	1	2	2	2	3	3.4	2.75	3	2	3	4	12	7	12	2	2.4	1.75	2.085	1
1354	2020/9/15 21:34:29	589秒	微信	江西	南昌	1	2	3	2	3	1	1	2	1	1	3	4	4	3	3	3	1	30	0	2	4	11	2	1	2	2	2	1	1	2	3.2	2.25	4.33333	2	1	4	11	5	20	3.33333	2.2	1.25	2.255	1
1355	2020/9/15 21:37:15	899秒	微信	江西	南昌	1	4	4	4	4	2	2	2	2	1	2	2	3	2	2	2	1	38	12	2	4	17	3	4	4	2	8	2	1	4	4.6	2.75	3.16667	2	3	4	18	7	13	2.16667	3.6	1.75	2.615	1
1357	2020/9/15 21:41:12	8682秒	微信	海南	海口	1	2	1	1	1	1	0	0	0	0	0	0	0	0	0	0	1	25	0	1	4	3	2	2	2	2	5	2	2	3	2.2	1	1	1	1	1	6	0	0	0	1.2	0	0.48	0
1358	2020/9/15 21:42:15	723秒	微信	江西	南昌	1	3	3	3	3	3	3	3	3	3	3	4	5	5	5	3	1	27	1	2	4	5	3	3	2	2	2	2	2	4	4	4	5.16667	1	2	2	15	12	25	4.16667	3	3	3.35	1
1359	2020/9/15 21:43:46	383秒	微信	江西	南昌	1	3	3	3	3	2	2	2	2	3	4	4	4	4	3	3	1	22	0	1	1	1	3	1	2	1	2	2	3	1	3.8	3.25	4.66667	1	1	1	14	9	22	3.66667	2.8	2.25	2.895	1
1360	2020/9/15 21:44:31	397秒	微信	江西	九江	1	2	2	1	1	1	1	0	0	1	3	0	0	0	0	0	1	22	0	1	1	1	3	2	2	2	3	2	1	1	2.4	1.5	1.5	1	1	1	7	2	3	0.5	1.4	0.5	0.86	0
1362	2020/9/15 21:44:58	534秒	微信	新疆	北屯	1	2	2	0	0	0	0	0	0	0	4	0	0	0	0	0	1	35	2	2	4	14	2	3	3	2	2	2	2	2	1.8	1	1.66667	2	2	4	4	0	4	0.666667	0.8	0	0.52	0
1363	2020/9/15 21:45:22	1041秒	手机提交	新疆	乌鲁木齐	1	2	2	2	2	2	2	2	2	2	4	4	4	4	4	4	1	20	0	1	4	1	1	2	2	2	7	2	2	2	3	3	5	1	1	1	10	8	24	4	2	2	2.6	1
1364	2020/9/15 21:45:31	918秒	微信	江西	南昌	1	3	3	2	3	2	1	1	0	0	0	0	0	0	0	0	1	38	3	2	4	21	3	4	4	2	3	1	2	4	3.6	1.5	1	2	3	5	13	2	0	0	2.6	0.5	1.19	0
1365	2020/9/15 21:47:23	678秒	微信	江西	南昌	1	2	2	2	2	2	2	2	2	2	4	4	4	4	4	4	1	28	0	1	4	8	3	3	3	2	3	2	2	5	3	3	5	1	2	3	10	8	24	4	2	2	2.6	1
1366	2020/9/15 21:48:01	1693秒	微信	江西	南昌	1	6	6	6	6	2	1	1	1	0	3	0	0	0	0	0	1	30	1	2	2	8	2	3	1	2	2	2	2	3	6.2	1.75	1.5	2	2	3	26	3	3	0.5	5.2	0.75	2.455	1
1368	2020/9/15 21:49:50	517秒	微信	江西	南昌	1	2	3	3	2	2	2	1	1	1	3	4	4	3	3	3	1	29	0	2	4	7	3	3	2	2	2	2	1	3	3.4	2.25	4.33333	1	2	3	12	5	20	3.33333	2.4	1.25	2.335	1
1370	2020/9/15 21:49:57	759秒	微信	江西	南昌	1	2	2	1	2	1	1	1	1	0	1	0	0	0	0	0	1	40	3	2	4	20	3	4	2	2	2	1	2	4	2.6	1.75	1.16667	3	3	4	8	3	1	0.166667	1.6	0.75	0.915	0
1371	2020/9/15 21:50:23	756秒	微信	江西	南昌	1	0	1	0	1	0	0	0	0	0	6	6	6	0	0	0	1	31	2	2	4	10	3	3	2	2	10	2	1	4	1.4	1	4	2	2	3	2	0	18	3	0.4	0	1.06	0
1372	2020/9/15 21:50:49	675秒	微信	江西	南昌	1	3	3	3	3	2	4	6	3	3	4	6	4	4	4	4	1	23	0	1	4	2	2	2	2	2	10	2	1	5	3.8	5	5.33333	1	1	1	14	16	26	4.33333	2.8	4	3.62	2
1373	2020/9/15 21:50:50	1218秒	微信	江西	南昌	1	2	2	1	1	1	0	0	0	1	3	2	1	0	2	2	1	29	2	2	4	6	3	3	2	2	8	2	3	3	2.4	1.25	2.66667	1	2	3	7	1	10	1.66667	1.4	0.25	1.135	0
1374	2020/9/15 21:51:10	1260秒	微信	海南	海口	1	2	2	2	2	2	2	1	2	1	3	4	4	3	4	3	1	22	0	1	3	1	2	2	1	2	9	2	3	3	3	2.5	4.5	1	1	1	10	6	21	3.5	2	1.5	2.3	1
1376	2020/9/15 21:52:48	561秒	微信	江西	南昌	1	2	2	2	1	1	0	2	3	3	3	3	4	3	3	2	1	32	8	2	4	11	3	4	3	2	8	2	1	4	2.6	3	4	2	3	4	8	8	18	3	1.6	2	2.14	1
1377	2020/9/15 21:53:09	505秒	微信	江西	南昌	1	2	3	2	2	1	2	1	1	1	3	3	3	3	3	3	1	25	0	1	4	1	2	2	3	2	2	2	1	4	3	2.25	4	1	1	1	10	5	18	3	2	1.25	2.075	1
1378	2020/9/15 21:53:29	428秒	微信	江西	南昌	1	3	5	5	6	3	2	3	2	1	5	4	6	5	5	5	1	23	0	1	1	1	2	1	2	2	2	2	1	1	5.4	3	6	1	1	1	22	8	30	5	4.4	2	3.86	2
1379	2020/9/15 21:54:54	1013秒	微信	江西	南昌	1	2	2	2	2	2	0	1	0	0	2	2	2	0	0	0	1	28	0	2	4	6	3	3	3	2	9	2	2	2	3	1.25	2	1	2	3	10	1	6	1	2	0.25	1.175	0
1380	2020/9/15 21:56:38	524秒	微信	江西	南昌	1	3	3	3	3	3	2	2	2	2	3	4	4	4	3	3	1	37	7	2	4	20	3	3	2	2	3	2	2	5	4	3	4.5	2	2	4	15	8	21	3.5	3	2	2.85	1
1381	2020/9/15 21:56:48	661秒	微信	江西	南昌	1	4	6	2	4	1	1	1	1	1	3	2	0	0	0	0	1	32	3	2	4	8	3	3	3	1	2	1	5	4	4.4	2	1.83333	2	2	3	17	4	5	0.833333	3.4	1	1.91	1
1386	2020/9/15 22:01:29	1361秒	微信	新疆	北屯	1	2	2	1	1	1	1	1	1	1	3	3	2	3	3	3	1	32	7	2	4	10	3	4	4	1	3	1	2	2	2.4	2	3.83333	2	3	3	7	4	17	2.83333	1.4	1	1.71	1
1388	2020/9/15 22:01:54	375秒	微信	江西	南昌	1	1	1	1	1	1	1	1	1	1	3	3	3	3	3	3	1	23	0	1	1	2	2	2	2	2	8	2	1	1	2	2	4	1	1	1	5	4	18	3	1	1	1.6	1
1389	2020/9/15 22:03:13	436秒	微信	江西	南昌	1	2	3	2	2	0	0	1	0	0	6	6	6	3	3	3	1	26	0	2	4	5	3	2	3	2	9	2	2	2	2.8	1.25	5.5	1	1	2	9	1	27	4.5	1.8	0.25	2.145	1
1390	2020/9/15 22:03:25	423秒	微信	江西	南昌	1	2	2	2	2	1	1	1	0	0	3	3	3	3	3	3	1	24	0	1	4	2	2	2	3	2	2	2	1	4	2.8	1.5	4	1	1	1	9	2	18	3	1.8	0.5	1.77	1
1391	2020/9/15 22:03:47	524秒	微信	海南	海口	1	1	1	0	0	0	1	1	4	4	2	2	2	2	4	1	1	29	3	2	1	8	3	3	3	1	5	2	3	4	1.4	3.5	3.16667	1	2	3	2	10	13	2.16667	0.4	2.5	1.56	1
1392	2020/9/15 22:05:04	629秒	手机提交	新疆	阿勒泰	1	3	3	3	3	3	3	3	3	3	3	3	2	3	4	3	1	29	1	2	4	8	2	3	2	2	7	2	2	3	4	4	4	1	2	3	15	12	18	3	3	3	3	1
1393	2020/9/15 22:05:11	550秒	微信	新疆	伊犁	1	3	3	2	2	2	2	2	3	2	4	4	3	3	3	3	1	25	0	1	4	1	2	2	3	2	2	2	5	2	3.4	3.25	4.33333	1	1	1	12	9	20	3.33333	2.4	2.25	2.635	1
1394	2020/9/15 22:06:21	770秒	微信	江西	南昌	1	2	2	2	2	1	2	2	1	2	2	4	4	4	4	0	1	24	0	1	4	2	2	2	3	2	2	2	1	2	2.8	2.75	4	1	1	1	9	7	18	3	1.8	1.75	2.145	1
1395	2020/9/15 22:07:49	872秒	微信	江西	南昌	1	2	3	2	2	1	1	2	1	0	2	3	3	3	3	3	1	25	0	1	4	1	2	2	3	2	2	2	2	4	3	2	3.83333	1	1	1	10	4	17	2.83333	2	1	1.95	1
1397	2020/9/15 22:08:14	508秒	微信	江西	南昌	1	4	4	4	4	4	3	3	3	1	3	3	3	3	3	3	1	25	3	1	4	3	3	2	3	2	2	2	1	4	5	3.5	4	1	1	1	20	10	18	3	4	2.5	3.25	1
1398	2020/9/15 22:08:17	518秒	微信	江西	南昌	1	4	6	3	2	2	3	3	3	1	3	0	4	0	0	0	1	25	0	1	4	5	3	3	1	2	2	2	3	1	4.4	3.5	2.16667	1	2	2	17	10	7	1.16667	3.4	2.5	2.46	1
1400	2020/9/15 22:09:16	603秒	微信	江苏	南京	1	4	4	3	4	3	2	3	3	3	3	2	4	2	3	3	1	24	0	1	1	2	3	2	2	2	2	2	2	1	4.6	3.75	3.83333	1	1	1	18	11	17	2.83333	3.6	2.75	3.115	1
1401	2020/9/15 22:10:45	632秒	微信	江西	南昌	1	3	5	2	3	2	3	3	3	1	4	3	3	3	3	2	1	34	3	2	4	11	3	4	2	2	2	2	1	4	4	3.5	4	2	3	4	15	10	18	3	3	2.5	2.85	1
1403	2020/9/15 22:11:40	679秒	微信	江西	南昌	1	4	5	4	4	4	4	4	3	4	2	4	3	2	3	3	1	30	0	2	4	10	3	3	3	2	2	2	1	3	5.2	4.75	3.83333	2	2	3	21	15	17	2.83333	4.2	3.75	3.655	2
1404	2020/9/15 22:12:00	656秒	微信	海南	三亚	1	2	3	4	3	2	1	2	2	1	2	4	5	3	3	3	1	22	0	1	4	2	2	2	2	1	2	2	3	4	3.8	2.5	4.33333	1	1	1	14	6	20	3.33333	2.8	1.5	2.57	1
1405	2020/9/15 22:17:34	376秒	微信	江西	南昌	1	5	5	5	5	5	5	5	5	5	3	5	6	4	5	5	1	23	0	1	4	3	2	2	3	2	4	2	2	4	6	6	5.66667	1	1	1	25	20	28	4.66667	5	5	4.9	2
1406	2020/9/15 22:18:13	532秒	微信	江西	南昌	1	2	3	2	2	2	2	2	2	2	3	3	4	3	3	4	1	23	0	1	4	2	2	2	3	2	2	2	3	3	3.2	3	4.33333	1	1	1	11	8	20	3.33333	2.2	2	2.48	1
1408	2020/9/15 22:19:28	1320秒	微信	江西	南昌	1	2	3	2	2	1	1	1	0	0	3	3	2	2	2	2	1	42	15	2	4	25	3	4	4	1	11	1	2	4	3	1.5	3.33333	3	3	5	10	2	14	2.33333	2	0.5	1.65	1
1409	2020/9/15 22:21:22	535秒	微信	江西	南昌	1	3	3	2	3	0	0	0	0	0	0	0	3	2	2	2	1	36	6	2	4	20	3	4	4	2	2	1	3	5	3.2	1	2.5	2	3	4	11	0	9	1.5	2.2	0	1.33	0
1411	2020/9/15 22:21:33	593秒	微信	新疆	北屯	1	4	5	5	5	5	4	4	4	3	3	4	3	4	4	3	1	35	1	2	4	12	3	4	2	2	3	1	2	2	5.8	4.75	4.5	2	3	4	24	15	21	3.5	4.8	3.75	4.095	2
1414	2020/9/15 22:22:00	790秒	微信	江西	南昌	1	2	3	2	2	2	2	2	1	1	3	0	3	0	2	3	1	23	0	1	1	1	2	2	2	1	2	2	1	1	3.2	2.5	2.83333	1	1	1	11	6	11	1.83333	2.2	1.5	1.88	1
1415	2020/9/15 22:26:43	467秒	微信	江西	南昌	1	0	2	1	2	1	1	1	1	0	0	1	2	0	0	0	1	32	1	2	4	10	3	4	2	1	11	2	2	5	2.2	1.75	1.5	2	3	3	6	3	3	0.5	1.2	0.75	0.855	0
1416	2020/9/15 22:28:35	1227秒	微信	新疆	北屯	1	2	2	2	2	0	0	0	0	0	4	0	0	4	4	0	1	36	6	2	3	13	2	3	2	2	2	2	5	2	2.6	1	3	2	2	4	8	0	12	2	1.6	0	1.24	0
1418	2020/9/15 22:31:53	608秒	微信	江西	南昌	1	3	2	4	2	2	2	2	1	2	4	3	4	4	4	4	1	24	0	1	4	3	2	2	2	2	2	2	5	2	3.6	2.75	4.83333	1	1	1	13	7	23	3.83333	2.6	1.75	2.715	1
1421	2020/9/15 22:37:50	3487秒	微信	江西	南昌	1	0	1	0	1	0	0	0	0	0	0	0	0	0	0	0	1	25	0	1	4	4	2	2	3	2	9	2	1	2	1.4	1	1	1	1	2	2	0	0	0	0.4	0	0.16	0
1422	2020/9/15 22:40:06	789秒	微信	湖南	长沙	1	6	5	6	6	5	4	3	3	2	2	3	4	3	3	3	1	30	5	2	4	9	3	4	3	2	2	2	2	4	6.6	4	4	2	3	3	28	12	18	3	5.6	3	4.04	2
1424	2020/9/15 22:44:22	865秒	微信	江西	南昌	1	3	3	3	4	4	1	5	0	1	3	3	3	2	1	2	1	24	0	1	4	2	2	2	3	2	2	2	2	3	4.4	2.75	3.33333	1	1	1	17	7	14	2.33333	3.4	1.75	2.585	1
1425	2020/9/15 22:45:38	2092秒	微信	江西	南昌	1	2	3	2	2	1	1	1	1	1	1	1	0	0	0	0	1	33	1	2	4	11	3	4	2	2	3	2	2	3	3	2	1.33333	2	3	4	10	4	2	0.333333	2	1	1.2	0
1426	2020/9/15 22:45:50	974秒	微信	江西	南昌	1	1	1	0	0	0	0	0	0	0	1	0	0	0	0	0	1	25	0	1	4	3	3	3	2	2	3	2	1	1	1.4	1	1.16667	1	2	1	2	0	1	0.166667	0.4	0	0.21	0
1427	2020/9/15 22:47:12	733秒	微信	海南	海口	1	1	1	1	1	1	0	0	0	0	6	6	6	0	0	0	1	30	3	2	4	6	2	3	2	1	11	2	2	3	2	1	4	2	2	3	5	0	18	3	1	0	1.3	0
1428	2020/9/15 22:52:40	1133秒	微信	海南	琼海	1	4	2	0	1	4	6	6	5	5	0	0	4	5	4	0	1	26	0	1	4	4	3	3	2	1	3	2	2	3	3.2	6.5	3.16667	1	2	2	11	22	13	2.16667	2.2	5.5	3.18	1
1429	2020/9/15 22:53:06	650秒	微信	江西	南昌	1	2	2	2	2	1	2	2	2	1	1	1	1	1	1	0	1	30	6	2	4	9	3	4	3	2	3	2	2	4	2.8	2.75	1.83333	2	3	3	9	7	5	0.833333	1.8	1.75	1.495	0
1432	2020/9/15 22:54:40	316秒	微信	江西	南昌	1	0	1	0	0	0	0	0	0	0	0	0	0	0	0	0	1	24	0	1	4	4	3	2	3	2	3	2	1	3	1.2	1	1	1	1	2	1	0	0	0	0.2	0	0.08	0
1434	2020/9/15 23:00:52	431秒	微信	江西	南昌	1	2	2	2	2	2	2	2	2	2	4	3	4	4	4	4	1	23	0	1	4	3	2	2	1	2	3	2	2	3	3	3	4.83333	1	1	1	10	8	23	3.83333	2	2	2.55	1
1438	2020/9/15 23:04:29	488秒	微信	江西	南昌	1	3	3	3	4	2	3	3	3	2	4	4	4	3	3	3	1	23	0	1	4	2	3	2	1	2	2	2	2	2	4	3.75	4.5	1	1	1	15	11	21	3.5	3	2.75	3.075	1
1440	2020/9/15 23:08:17	618秒	微信	江西	南昌	1	3	4	3	3	3	3	3	3	3	3	3	4	3	4	3	1	34	8	2	4	13	3	4	4	2	10	2	2	5	4.2	4	4.33333	2	3	4	16	12	20	3.33333	3.2	3	3.18	1
1441	2020/9/15 23:08:23	741秒	微信	江西	南昌	1	6	6	6	6	6	6	5	5	2	0	0	0	3	4	0	1	41	10	2	4	23	3	4	2	2	3	1	1	3	7	5.5	2.16667	3	3	5	30	18	7	1.16667	6	4.5	4.1	2
1442	2020/9/15 23:08:52	684秒	微信	江西	南昌	1	2	2	2	2	1	2	0	0	0	6	6	6	3	2	2	1	36	4	2	4	20	3	4	4	2	2	1	2	5	2.8	1.5	5.16667	2	3	4	9	2	25	4.16667	1.8	0.5	2.12	1
1443	2020/9/15 23:12:17	1019秒	微信	新疆	北屯	1	1	2	2	2	1	0	0	0	0	3	3	5	3	3	3	1	25	0	1	4	5	2	2	2	2	3	2	1	2	2.6	1	4.33333	1	1	2	8	0	20	3.33333	1.6	0	1.64	1
1444	2020/9/15 23:13:36	735秒	微信	江西	南昌	1	0	0	0	0	0	0	0	0	0	4	0	3	0	0	0	1	32	0	2	4	10	2	2	3	2	2	2	1	3	1	1	2.16667	2	1	3	0	0	7	1.16667	0	0	0.35	0
1445	2020/9/15 23:18:40	924秒	微信	新疆	北屯	1	5	5	4	5	5	5	5	5	6	1	6	3	4	5	2	1	37	8	2	4	13	3	4	3	2	2	2	4	2	5.8	6.25	4.5	2	3	4	24	21	21	3.5	4.8	5.25	4.545	2
1446	2020/9/15 23:19:33	703秒	微信	海南	海口	1	2	3	2	2	2	2	2	2	2	3	3	3	3	3	3	1	29	0	1	3	6	3	3	3	2	3	2	5	4	3.2	3	4	1	2	3	11	8	18	3	2.2	2	2.38	1
1447	2020/9/15 23:20:55	1094秒	微信	江西	赣州	1	4	4	3	3	3	3	3	2	2	3	3	3	3	4	3	1	34	4	2	4	17	3	4	4	2	2	2	2	4	4.4	3.5	4.16667	2	3	4	17	10	19	3.16667	3.4	2.5	3.06	1
1448	2020/9/15 23:24:27	838秒	微信	海南	海口	1	2	2	2	2	2	2	2	3	2	2	5	5	4	5	2	1	29	0	2	1	9	2	3	2	1	3	2	4	3	3	3.25	4.83333	1	2	3	10	9	23	3.83333	2	2.25	2.625	1
1450	2020/9/15 23:32:47	854秒	微信	江西	南昌	1	2	3	2	1	1	1	1	0	0	2	2	2	1	1	1	1	26	0	2	2	5	3	3	2	2	3	2	1	3	2.8	1.5	2.5	1	2	2	9	2	9	1.5	1.8	0.5	1.32	0
1451	2020/9/15 23:35:07	566秒	微信	江西	赣州	1	3	3	2	3	2	1	0	0	1	3	2	2	0	0	0	1	23	0	1	1	3	2	1	2	2	2	2	1	1	3.6	1.5	2.16667	1	1	1	13	2	7	1.16667	2.6	0.5	1.54	1
1452	2020/9/15 23:36:12	606秒	微信	海南	海口	1	2	3	2	2	2	2	2	2	2	3	3	3	3	3	3	1	27	0	2	1	5	2	3	2	2	3	2	2	3	3.2	3	4	1	2	2	11	8	18	3	2.2	2	2.38	1
1454	2020/9/15 23:38:57	523秒	微信	江西	南昌	1	3	3	2	2	1	2	1	0	0	2	2	2	2	1	2	1	33	6	2	4	12	3	4	4	2	3	2	2	4	3.2	1.75	2.83333	2	3	4	11	3	11	1.83333	2.2	0.75	1.655	1
1456	2020/9/15 23:43:46	517秒	微信	江西	南昌	1	2	3	3	1	1	2	1	1	1	3	3	3	3	3	3	1	29	2	2	4	9	3	3	2	2	3	2	1	5	3	2.25	4	1	2	3	10	5	18	3	2	1.25	2.075	1
1457	2020/9/16 0:25:21	842秒	微信	江西	南昌	1	2	3	2	2	2	2	2	1	2	3	4	4	4	4	3	1	30	4	2	4	10	3	3	3	2	3	2	2	4	3.2	2.75	4.66667	2	2	3	11	7	22	3.66667	2.2	1.75	2.505	1
1458	2020/9/16 0:37:17	379秒	微信	江西	南昌	1	2	4	2	2	1	0	0	0	1	3	5	4	3	3	2	1	28	0	1	4	6	3	3	2	2	2	2	1	3	3.2	1.25	4.33333	1	2	3	11	1	20	3.33333	2.2	0.25	1.955	1
1459	2020/9/16 0:38:24	820秒	微信	江西	南昌	1	3	3	3	3	3	3	3	3	3	3	3	3	2	3	3	1	28	1	2	4	6	3	3	3	1	11	2	4	1	4	4	3.83333	1	2	3	15	12	17	2.83333	3	3	2.95	1
1461	2020/9/16 0:58:03	852秒	微信	新疆	北屯	1	2	2	2	2	1	2	2	2	2	3	6	6	5	6	3	1	35	4	2	4	12	2	3	2	2	2	2	5	2	2.8	3	5.83333	2	2	4	9	8	29	4.83333	1.8	2	2.77	1
1462	2020/9/16 1:01:40	470秒	微信	江西	南昌	1	3	3	2	2	1	2	2	0	0	3	3	3	2	2	3	1	23	0	1	1	1	2	2	2	2	2	2	1	1	3.2	2	3.66667	1	1	1	11	4	16	2.66667	2.2	1	1.98	1
1463	2020/9/16 1:04:19	895秒	微信	江西	南昌	1	2	2	0	3	0	2	2	0	2	0	3	1	1	1	1	1	36	8	3	4	17	3	4	3	2	10	1	2	5	2.4	2.5	2.16667	2	3	4	7	6	7	1.16667	1.4	1.5	1.36	0
1466	2020/9/16 2:36:47	394秒	微信	江西	南昌	1	1	1	1	1	1	1	1	1	1	3	3	1	2	2	2	1	22	0	1	4	1	2	2	2	2	2	2	1	1	2	2	3.16667	1	1	1	5	4	13	2.16667	1	1	1.35	0
1468	2020/9/16 3:55:51	490秒	微信	江西	南昌	1	1	2	1	1	1	1	1	1	1	0	0	2	0	0	0	1	25	0	1	4	5	2	3	3	2	2	2	1	4	2.2	2	1.33333	1	2	2	6	4	2	0.333333	1.2	1	0.88	0
1469	2020/9/16 5:01:09	25417秒	微信	江西	上饶	1	2	2	1	2	1	1	1	0	0	0	0	3	0	0	0	1	27	1	2	3	3	3	3	2	2	8	2	2	4	2.6	1.5	1.5	1	2	1	8	2	3	0.5	1.6	0.5	0.94	0
1470	2020/9/16 5:18:03	607秒	微信	山西	太原	1	1	4	2	2	0	0	1	0	1	0	4	3	0	0	0	1	29	0	1	4	8	3	3	3	1	4	2	3	4	2.8	1.5	2.16667	1	2	3	9	2	7	1.16667	1.8	0.5	1.22	0
1471	2020/9/16 6:46:01	688秒	微信	江西	南昌	1	2	2	2	2	1	1	1	0	0	1	0	1	1	0	1	1	30	1	2	4	9	3	3	3	2	2	2	1	5	2.8	1.5	1.66667	2	2	3	9	2	4	0.666667	1.8	0.5	1.07	0
1472	2020/9/16 6:47:19	509秒	微信	江西	南昌	1	0	0	0	0	0	0	0	0	0	0	0	0	0	0	0	1	27	1	2	4	6	2	3	2	2	2	2	2	4	1	1	1	1	2	3	0	0	0	0	0	0	0	0
1473	2020/9/16 6:53:46	517秒	微信	江西	南昌	1	6	6	6	6	6	6	6	6	6	3	3	4	4	4	3	1	26	1	2	4	5	3	3	3	1	3	2	5	3	7	7	4.5	1	2	2	30	24	21	3.5	6	6	5.25	2
1474	2020/9/16 7:05:24	590秒	微信	江西	南昌	1	1	1	1	2	2	2	0	0	0	3	4	4	3	3	3	1	22	0	1	4	1	2	1	2	2	2	3	2	1	2.4	1.5	4.33333	1	1	1	7	2	20	3.33333	1.4	0.5	1.71	1
1475	2020/9/16 7:11:30	454秒	微信	江西	南昌	1	1	3	2	2	1	2	2	1	1	3	3	2	1	1	1	1	24	0	1	1	3	2	2	2	2	2	2	2	3	2.8	2.5	2.83333	1	1	1	9	6	11	1.83333	1.8	1.5	1.72	1
1477	2020/9/16 7:19:34	520秒	微信	海南	海口	1	4	5	4	4	3	3	4	4	2	3	4	4	3	4	2	1	26	0	1	3	6	2	3	3	2	10	2	3	4	5	4.25	4.33333	1	2	3	20	13	20	3.33333	4	3.25	3.575	2
1479	2020/9/16 7:26:58	795秒	微信	江西	南昌	1	3	4	3	2	2	3	3	1	2	3	4	5	4	5	4	1	25	0	1	4	5	3	2	2	2	3	2	1	4	3.8	3.25	5.16667	1	1	2	14	9	25	4.16667	2.8	2.25	3.045	1
1480	2020/9/16 7:27:10	484秒	微信	海南	海口	1	1	1	0	0	0	0	0	0	0	3	3	3	1	1	1	1	30	3	2	4	4	3	3	2	2	4	2	2	5	1.4	1	3	2	2	2	2	0	12	2	0.4	0	0.76	0
1481	2020/9/16 7:29:06	2514秒	微信	江西	南昌	1	1	1	1	1	1	1	1	1	1	5	5	5	1	1	1	1	22	0	1	4	1	3	2	2	2	3	2	2	1	2	2	4	1	1	1	5	4	18	3	1	1	1.6	1
1484	2020/9/16 7:42:42	882秒	微信	江西	南昌	1	3	3	3	3	1	2	1	1	1	2	2	2	0	2	0	1	36	1	2	4	20	3	4	4	2	3	2	2	3	3.6	2.25	2.33333	2	3	4	13	5	8	1.33333	2.6	1.25	1.815	1
1486	2020/9/16 7:45:01	1325秒	微信	江西	南昌	1	6	6	6	6	6	6	6	6	6	6	6	6	6	6	3	1	30	5	2	4	10	3	3	3	2	3	2	5	5	7	7	6.5	2	2	3	30	24	33	5.5	6	6	5.85	2
1487	2020/9/16 7:48:14	783秒	微信	江西	南昌	1	2	2	1	1	0	0	1	0	0	1	2	3	1	1	1	1	28	2	2	4	7	3	3	3	2	2	2	2	5	2.2	1.25	2.5	1	2	3	6	1	9	1.5	1.2	0.25	1.005	0
1488	2020/9/16 7:50:39	484秒	微信	北京	北京	1	1	2	1	0	0	0	0	0	0	1	1	3	1	1	1	1	27	0	1	4	1	4	1	2	1	3	1	2	1	1.8	1	2.33333	1	1	1	4	0	8	1.33333	0.8	0	0.72	0
1489	2020/9/16 7:57:52	532秒	微信	新疆	北屯	1	1	1	1	0	0	0	0	0	0	1	0	0	0	0	0	1	37	7	2	4	12	3	4	3	1	3	2	2	2	1.6	1	1.16667	2	3	4	3	0	1	0.166667	0.6	0	0.29	0
1491	2020/9/16 8:02:56	444秒	微信	江西	南昌	1	3	3	2	2	1	1	2	1	0	2	3	3	1	3	3	1	27	3	2	4	6	3	3	2	2	4	2	1	3	3.2	2	3.5	1	2	3	11	4	15	2.5	2.2	1	1.93	1
1492	2020/9/16 8:05:36	842秒	微信	江西	南昌	1	2	4	2	2	1	1	1	0	0	0	0	2	2	2	0	1	24	0	1	2	4	3	2	2	2	11	1	2	3	3.2	1.5	2	1	1	2	11	2	6	1	2.2	0.5	1.33	0
1496	2020/9/16 8:15:35	554秒	微信	江西	南昌	1	6	6	6	4	2	1	1	1	0	0	0	0	4	3	3	1	33	10	2	4	17	1	3	2	2	2	2	2	5	5.8	1.75	2.66667	2	2	4	24	3	10	1.66667	4.8	0.75	2.645	1
1497	2020/9/16 8:16:26	978秒	微信	江西	南昌	1	2	2	2	2	0	0	0	0	0	0	0	0	0	0	6	1	40	12	2	4	22	3	4	4	1	2	1	1	5	2.6	1	2	3	3	5	8	0	6	1	1.6	0	0.94	0
1498	2020/9/16 8:17:03	532秒	微信	江西	南昌	1	2	2	2	2	1	1	1	1	0	3	3	3	3	3	3	1	28	0	1	2	8	3	3	3	2	3	2	3	4	2.8	1.75	4	1	2	3	9	3	18	3	1.8	0.75	1.845	1
1499	2020/9/16 8:18:28	724秒	微信	江西	南昌	1	2	2	3	2	1	2	1	1	0	2	3	0	0	0	0	1	44	22	1	4	24	2	4	2	1	2	2	1	2	3	2	1.83333	3	3	5	10	4	5	0.833333	2	1	1.35	0
1500	2020/9/16 8:22:20	952秒	微信	江西	南昌	1	6	6	5	4	3	2	1	1	1	2	0	2	2	1	1	1	22	0	1	4	2	2	2	2	2	2	2	2	3	5.8	2.25	2.33333	1	1	1	24	5	8	1.33333	4.8	1.25	2.695	1
1501	2020/9/16 8:22:35	924秒	微信	江西	南昌	1	3	3	2	2	1	1	0	0	1	0	0	0	0	0	0	1	28	0	1	4	7	3	3	2	2	2	2	2	4	3.2	1.5	1	1	2	3	11	2	0	0	2.2	0.5	1.03	0
1502	2020/9/16 8:28:26	615秒	微信	江西	南昌	1	6	6	6	6	6	6	6	6	5	5	4	2	2	2	2	1	34	0	2	4	11	3	4	3	2	3	2	4	5	7	6.75	3.83333	2	3	4	30	23	17	2.83333	6	5.75	4.975	2
1503	2020/9/16 8:29:28	566秒	微信	江西	南昌	1	0	0	0	0	0	0	0	0	2	4	4	4	0	0	0	1	27	0	1	4	6	3	3	2	2	2	2	2	4	1	1.5	3	1	2	3	0	2	12	2	0	0.5	0.75	0
1504	2020/9/16 8:29:45	557秒	微信	江西	南昌	1	2	2	2	2	1	1	1	0	0	3	3	3	3	3	3	1	23	0	1	4	2	2	2	3	2	3	2	2	2	2.8	1.5	4	1	1	1	9	2	18	3	1.8	0.5	1.77	1
1505	2020/9/16 8:30:56	1050秒	微信	江西	南昌	1	1	2	1	2	1	1	1	1	0	0	0	0	0	0	0	1	30	0	1	4	5	2	3	3	2	2	2	2	5	2.4	1.75	1	2	2	2	7	3	0	0	1.4	0.75	0.785	0
1507	2020/9/16 8:38:59	1962秒	微信	江西	南昌	1	1	1	0	1	0	0	0	0	0	0	0	0	0	0	0	1	30	2	2	4	8	3	3	3	2	2	2	1	4	1.6	1	1	2	2	3	3	0	0	0	0.6	0	0.24	0
1509	2020/9/16 8:44:50	596秒	微信	海南	海口	1	3	3	3	3	3	3	3	3	3	3	3	3	3	3	3	1	33	8	2	4	10	3	4	2	2	1	1	4	3	4	4	4	2	3	3	15	12	18	3	3	3	3	1
1510	2020/9/16 8:45:43	518秒	微信	天津	天津	1	3	5	3	2	2	2	5	6	2	0	0	0	0	3	0	1	41	14	2	4	17	2	3	3	1	7	3	3	2	4	4.75	1.5	3	2	4	15	15	3	0.5	3	3.75	2.475	1
1512	2020/9/16 8:50:06	811秒	微信	海南	海口	1	6	6	6	6	6	6	6	6	6	0	0	4	0	0	0	1	30	0	2	4	6	3	3	4	1	11	2	5	4	7	7	1.66667	2	2	3	30	24	4	0.666667	6	6	4.4	2
1514	2020/9/16 8:51:27	821秒	微信	海南	海口	1	4	4	4	5	4	5	4	4	4	3	3	3	3	4	3	1	34	4	2	4	10	3	4	2	1	11	1	3	3	5.2	5.25	4.16667	2	3	3	21	17	19	3.16667	4.2	4.25	3.905	2
1515	2020/9/16 8:54:14	40381秒	微信	河南	郑州	1	3	4	5	5	2	3	3	2	2	3	5	3	4	3	2	1	32	1	2	4	10	2	4	2	2	2	2	2	5	4.8	3.5	4.33333	2	3	3	19	10	20	3.33333	3.8	2.5	3.27	1
1516	2020/9/16 8:54:16	912秒	微信	江西	南昌	1	3	3	3	2	2	4	2	0	2	3	3	4	4	4	4	1	27	0	1	4	7	3	3	3	2	10	2	1	4	3.6	3	4.66667	1	2	3	13	8	22	3.66667	2.6	2	2.74	1
1517	2020/9/16 8:57:39	410秒	微信	江西	上饶	1	2	2	2	2	2	2	2	2	2	4	4	4	4	4	4	1	23	0	1	4	2	2	2	3	2	3	2	2	3	3	3	5	1	1	1	10	8	24	4	2	2	2.6	1
1518	2020/9/16 8:58:00	675秒	微信	海南	海口	1	4	5	5	5	5	5	5	5	2	3	1	3	2	2	3	1	30	0	2	1	9	3	3	4	1	2	2	5	5	5.8	5.25	3.33333	2	2	3	24	17	14	2.33333	4.8	4.25	3.895	2
1519	2020/9/16 8:59:35	1452秒	微信	江西	南昌	1	1	1	0	1	0	0	0	0	0	4	3	3	0	1	2	1	22	0	1	1	2	2	2	2	2	9	2	2	1	1.6	1	3.16667	1	1	1	3	0	13	2.16667	0.6	0	0.89	0
1520	2020/9/16 9:01:39	478秒	微信	海南	未知	1	0	0	0	0	0	0	0	0	0	6	6	6	3	3	3	1	37	37	2	4	19	3	5	2	1	3	1	1	4	1	1	5.5	2	4	4	0	0	27	4.5	0	0	1.35	0
1521	2020/9/16 9:01:51	1022秒	微信	海南	海口	1	3	3	2	3	2	1	2	0	0	0	0	3	2	2	3	1	35	8	2	1	13	3	4	4	1	5	2	4	5	3.6	1.75	2.66667	2	3	4	13	3	10	1.66667	2.6	0.75	1.765	1
1524	2020/9/16 9:07:50	717秒	微信	江西	南昌	1	5	5	5	5	3	4	3	3	3	2	0	5	3	0	1	1	45	1	2	4	21	3	4	2	2	3	1	1	3	5.6	4.25	2.83333	3	3	5	23	13	11	1.83333	4.6	3.25	3.365	1
1525	2020/9/16 9:08:39	947秒	微信	海南	海口	1	3	3	2	3	3	2	2	2	2	3	3	4	4	3	3	1	34	7	2	1	9	3	3	3	1	5	2	2	3	3.8	3	4.33333	2	2	3	14	8	20	3.33333	2.8	2	2.72	1
1529	2020/9/16 9:13:49	1035秒	微信	重庆	重庆	1	3	3	2	3	2	1	2	2	1	3	4	4	0	0	0	1	31	2	2	4	8	3	4	2	2	2	2	1	4	3.6	2.5	2.83333	2	3	3	13	6	11	1.83333	2.6	1.5	2.04	1
1530	2020/9/16 9:14:59	325秒	微信	江西	南昌	1	3	3	3	3	2	2	2	2	2	3	3	4	4	3	3	1	26	0	1	4	4	3	3	1	2	2	2	1	4	3.8	3	4.33333	1	2	2	14	8	20	3.33333	2.8	2	2.72	1
1531	2020/9/16 9:17:14	1088秒	微信	海南	未知	1	2	2	2	2	1	1	1	1	4	3	2	3	2	2	2	1	21	0	1	4	1	2	2	3	2	3	2	2	3	2.8	2.75	3.33333	1	1	1	9	7	14	2.33333	1.8	1.75	1.945	1
1533	2020/9/16 9:19:57	1026秒	微信	海南	海口	1	2	3	2	2	0	1	1	0	0	6	3	3	3	4	3	1	28	2	2	1	4	2	2	3	1	7	2	2	3	2.8	1.5	4.66667	1	1	2	9	2	22	3.66667	1.8	0.5	1.97	1
1535	2020/9/16 9:21:18	567秒	微信	海南	海口	1	2	3	2	2	3	3	4	4	3	2	3	2	2	2	2	1	30	0	1	4	10	3	3	3	1	3	1	2	2	3.4	4.5	3.16667	2	2	3	12	14	13	2.16667	2.4	3.5	2.66	1
1536	2020/9/16 9:22:35	744秒	微信	江西	南昌	1	3	3	3	3	3	2	0	2	0	0	0	3	0	0	0	1	29	0	1	4	9	3	3	3	2	2	2	3	3	4	2	1.5	1	2	3	15	4	3	0.5	3	1	1.65	1
1538	2020/9/16 9:25:58	436秒	微信	海南	海口	1	6	6	6	6	6	6	6	6	6	0	5	0	5	5	0	1	28	0	2	4	4	3	3	3	1	2	2	2	4	7	7	3.5	1	2	2	30	24	15	2.5	6	6	4.95	2
1541	2020/9/16 9:35:13	1129秒	微信	江西	南昌	1	2	2	2	2	2	1	1	2	1	3	3	4	3	3	3	1	25	0	1	4	2	3	3	3	2	2	2	2	2	3	2.25	4.16667	1	2	1	10	5	19	3.16667	2	1.25	2.125	1
1542	2020/9/16 9:36:48	796秒	微信	江西	南昌	1	5	5	3	5	0	1	2	0	0	0	0	0	0	0	0	1	29	1	2	4	10	3	3	3	2	9	1	1	3	4.6	1.75	1	1	2	3	18	3	0	0	3.6	0.75	1.665	1
1543	2020/9/16 9:40:03	674秒	微信	江西	上饶	1	3	4	3	3	4	2	2	2	1	3	3	3	3	3	3	1	22	0	1	3	1	2	2	2	2	11	2	2	1	4.4	2.75	4	1	1	1	17	7	18	3	3.4	1.75	2.785	1
1544	2020/9/16 9:40:44	549秒	微信	江西	南昌	1	6	6	6	5	5	4	5	6	1	4	4	3	2	3	3	1	22	0	1	4	2	2	2	2	2	2	2	1	1	6.6	5	4.16667	1	1	1	28	16	19	3.16667	5.6	4	4.39	2
1545	2020/9/16 9:43:00	737秒	微信	海南	海口	1	0	2	1	2	0	1	0	0	0	2	3	3	1	1	0	1	26	2	2	4	8	2	3	2	1	2	2	2	3	2	1.25	2.66667	1	2	3	5	1	10	1.66667	1	0.25	0.975	0
1546	2020/9/16 9:45:06	1759秒	微信	新疆	乌鲁木齐	1	2	2	1	1	0	0	1	0	0	6	0	6	0	0	0	1	27	0	1	4	3	3	3	3	2	8	2	2	2	2.2	1.25	3	1	2	1	6	1	12	2	1.2	0.25	1.155	0
1547	2020/9/16 9:45:46	660秒	微信	江西	南昌	1	2	1	0	0	2	1	1	1	0	1	2	3	1	0	0	1	34	2	2	3	12	3	4	2	1	2	2	2	2	2	1.75	2.16667	2	3	4	5	3	7	1.16667	1	0.75	0.975	0
1549	2020/9/16 9:55:21	849秒	微信	江西	南昌	1	3	3	2	1	2	1	4	2	1	3	3	4	3	3	3	1	22	0	1	4	2	2	2	2	2	1	2	1	1	3.2	3	4.16667	1	1	1	11	8	19	3.16667	2.2	2	2.43	1
1550	2020/9/16 9:59:01	976秒	微信	海南	三亚	1	1	1	0	1	0	0	0	0	0	0	3	0	0	0	0	1	24	1	2	4	5	2	3	1	2	2	2	2	4	1.6	1	1.5	1	2	2	3	0	3	0.5	0.6	0	0.39	0
1552	2020/9/16 10:00:40	414秒	微信	江西	南昌	1	1	1	1	1	0	0	0	0	0	4	6	3	2	2	2	1	25	0	1	4	1	3	1	2	2	11	2	2	1	1.8	1	4.16667	1	1	1	4	0	19	3.16667	0.8	0	1.27	0
1556	2020/9/16 10:15:13	996秒	微信	新疆	北屯	1	6	6	6	6	5	4	3	3	3	2	4	4	3	3	0	1	29	3.5	2	2	8	3	3	3	2	2	2	2	2	6.8	4.25	3.66667	1	2	3	29	13	16	2.66667	5.8	3.25	4.095	2
1557	2020/9/16 10:17:41	866秒	微信	海南	海口	1	2	2	2	2	0	1	2	2	1	3	3	3	3	3	3	1	27	0	1	1	5	2	3	1	1	3	2	2	4	2.6	2.5	4	1	2	2	8	6	18	3	1.6	1.5	1.99	1
1558	2020/9/16 10:17:59	360秒	微信	海南	海口	1	2	3	1	2	2	1	2	1	2	4	5	3	4	4	4	1	25	0	1	2	1	2	2	1	2	2	2	5	3	3	2.5	5	1	1	1	10	6	24	4	2	1.5	2.45	1
1559	2020/9/16 10:18:07	307秒	微信	海南	海口	1	3	4	4	4	4	4	5	4	4	2	2	2	2	2	2	1	24	0	1	4	2	3	2	3	2	2	2	4	4	4.8	5.25	3	1	1	1	19	17	12	2	3.8	4.25	3.395	1
1561	2020/9/16 10:19:00	439秒	微信	海南	海口	1	3	4	5	6	6	5	5	6	3	2	2	2	1	1	1	1	25	0	1	4	3	3	3	3	2	2	2	2	4	5.8	5.75	2.5	1	2	1	24	19	9	1.5	4.8	4.75	3.795	2
1562	2020/9/16 10:19:37	484秒	微信	江西	上饶	1	2	1	1	0	2	2	2	2	3	3	4	4	3	3	3	1	38	3	2	3	18	3	4	4	1	11	2	2	2	2.2	3.25	4.33333	2	3	4	6	9	20	3.33333	1.2	2.25	2.155	1
1563	2020/9/16 10:21:02	449秒	微信	海南	海口	1	2	2	2	2	2	1	0	0	0	3	3	3	0	0	0	1	24	0	1	4	2	2	2	3	1	2	2	2	3	3	1.25	2.5	1	1	1	10	1	9	1.5	2	0.25	1.325	0
1564	2020/9/16 10:24:25	626秒	微信	天津	天津	1	2	2	1	1	1	1	1	0	1	1	0	1	0	0	0	1	28	3	2	4	5	3	3	3	2	10	2	2	3	2.4	1.75	1.33333	1	2	2	7	3	2	0.333333	1.4	0.75	0.885	0
1565	2020/9/16 10:24:37	1041秒	微信	海南	海口	1	2	1	1	1	1	1	3	6	3	3	3	3	3	3	4	1	36	1	2	4	14	3	3	4	1	3	2	3	4	2.2	4.25	4.16667	2	2	4	6	13	19	3.16667	1.2	3.25	2.405	1
1566	2020/9/16 10:26:36	1698秒	微信	江西	南昌	1	4	4	4	5	3	3	3	3	2	2	4	4	4	4	2	1	28	1	2	4	7	3	3	3	2	2	2	2	4	5	3.75	4.33333	1	2	3	20	11	20	3.33333	4	2.75	3.425	1
1567	2020/9/16 10:26:54	497秒	微信	天津	天津	1	2	2	2	2	1	2	2	2	2	3	3	3	3	3	3	1	34	2	2	2	12	2	4	2	1	6	2	2	2	2.8	3	4	2	3	4	9	8	18	3	1.8	2	2.22	1
1571	2020/9/16 10:36:56	774秒	微信	天津	天津	1	3	3	2	3	2	3	2	0	0	0	1	1	0	0	1	1	34	0	2	4	10	3	4	3	2	10	2	2	4	3.6	2.25	1.5	2	3	3	13	5	3	0.5	2.6	1.25	1.565	1
1572	2020/9/16 10:38:19	1072秒	微信	海南	海口	1	2	3	2	3	1	2	1	1	1	3	3	3	3	3	3	1	32	0	1	4	1	3	1	2	1	11	2	3	2	3.2	2.25	4	2	1	1	11	5	18	3	2.2	1.25	2.155	1
1573	2020/9/16 10:38:58	1122秒	微信	海南	澄迈	1	2	2	2	2	2	1	1	2	0	3	0	2	1	1	1	1	26	0	1	4	2	2	2	2	2	2	2	2	2	3	2	2.33333	1	1	1	10	4	8	1.33333	2	1	1.5	1
1574	2020/9/16 10:45:36	1648秒	微信	黑龙江	哈尔滨	1	6	6	6	6	6	6	6	6	1	4	5	4	5	6	5	1	30	1	2	3	7	3	3	2	2	2	1	3	2	7	5.75	5.83333	2	2	3	30	19	29	4.83333	6	4.75	5.275	2
1577	2020/9/16 11:07:03	972秒	微信	江西	南昌	1	4	4	4	4	3	3	3	1	1	2	1	2	2	2	2	1	36	11	2	4	17	3	4	1	2	2	2	3	5	4.8	3	2.83333	2	3	4	19	8	11	1.83333	3.8	2	2.67	1
1579	2020/9/16 11:20:46	482秒	微信	江西	南昌	1	5	6	5	5	3	3	3	3	3	3	4	5	4	3	3	1	25	0	2	2	3	2	2	2	2	3	2	3	3	5.8	4	4.66667	1	1	1	24	12	22	3.66667	4.8	3	3.92	2
1580	2020/9/16 11:21:47	239秒	微信	江西	南昌	1	0	0	0	0	0	0	0	0	0	3	3	3	3	3	3	1	24	0	1	4	1	2	2	1	2	3	2	1	3	1	1	4	1	1	1	0	0	18	3	0	0	0.9	0
1581	2020/9/16 11:23:55	1152秒	微信	新疆	北屯	1	2	2	2	2	1	1	2	2	0	3	3	3	3	3	3	1	29	29	2	4	6	2	2	2	2	8	2	2	2	2.8	2.25	4	1	1	3	9	5	18	3	1.8	1.25	1.995	1
1582	2020/9/16 11:25:30	1296秒	微信	江西	南昌	1	2	2	1	3	0	1	2	1	2	3	3	3	4	4	3	1	30	2	2	4	8	3	3	3	2	3	2	1	3	2.6	2.5	4.33333	2	2	3	8	6	20	3.33333	1.6	1.5	2.09	1
1584	2020/9/16 11:30:40	12207秒	微信	江西	南昌	1	1	1	2	1	2	1	3	2	2	3	3	2	2	3	2	1	28	1	2	4	7	2	3	2	1	3	2	2	2	2.4	3	3.5	1	2	3	7	8	15	2.5	1.4	2	1.91	1
1585	2020/9/16 11:31:48	828秒	微信	江西	南昌	1	6	6	6	6	3	4	4	2	1	3	5	2	3	3	2	1	27	1	2	4	7	3	3	3	2	3	2	3	4	6.4	3.75	4	1	2	3	27	11	18	3	5.4	2.75	3.885	2
1590	2020/9/16 12:26:00	1715秒	微信	江西	南昌	1	3	4	4	3	2	3	3	2	2	2	2	3	2	3	3	1	29	2	2	4	9	3	3	3	2	2	2	1	5	4.2	3.5	3.5	1	2	3	16	10	15	2.5	3.2	2.5	2.78	1
1591	2020/9/16 12:29:02	618秒	微信	山东	青岛	1	2	3	2	2	2	0	1	0	0	3	2	2	2	2	2	1	25	0	1	4	1	3	2	2	2	3	2	2	3	3.2	1.25	3.16667	1	1	1	11	1	13	2.16667	2.2	0.25	1.605	1
1592	2020/9/16 12:29:46	635秒	微信	江西	南昌	1	2	2	2	2	1	2	2	1	1	3	5	4	2	2	2	1	25	0	1	3	3	3	3	3	2	2	2	1	4	2.8	2.5	4	1	2	1	9	6	18	3	1.8	1.5	2.07	1
1593	2020/9/16 12:53:05	383秒	微信	海南	海口	1	1	1	1	1	1	1	1	1	1	2	2	2	1	1	1	1	31	2	2	3	6	3	4	3	1	11	1	2	5	2	2	2.5	2	3	3	5	4	9	1.5	1	1	1.15	0
1594	2020/9/16 13:13:37	916秒	微信	江西	南昌	1	2	2	1	2	1	1	1	1	1	0	0	0	0	0	0	1	31	5	2	4	12	3	4	3	2	3	2	1	3	2.6	2	1	2	3	4	8	4	0	0	1.6	1	0.94	0
1595	2020/9/16 13:24:07	688秒	微信	江西	南昌	1	5	4	3	3	1	1	2	1	2	2	5	3	3	3	3	1	30	3	2	4	9	2	3	3	2	2	1	2	3	4.2	2.5	4.16667	2	2	3	16	6	19	3.16667	3.2	1.5	2.68	1
1596	2020/9/16 13:30:57	671秒	微信	河南	郑州	1	0	2	0	1	2	0	2	0	0	0	0	0	0	0	0	1	38	3	2	4	18	3	4	3	2	2	2	4	4	2	1.5	1	2	3	4	5	2	0	0	1	0.5	0.55	0
1597	2020/9/16 13:34:01	789秒	手机提交	新疆	北屯	1	2	2	0	0	2	2	1	0	2	3	0	0	1	1	0	1	33	0	2	4	18	2	2	2	2	7	2	2	2	2.2	2.25	1.83333	2	1	4	6	5	5	0.833333	1.2	1.25	1.105	0
1601	2020/9/16 14:32:49	579秒	微信	江西	南昌	1	4	5	1	2	0	0	0	0	0	6	0	0	0	0	0	1	28	0	1	1	6	3	2	2	2	2	2	1	4	3.4	1	2	1	1	3	12	0	6	1	2.4	0	1.26	0
1602	2020/9/16 16:49:06	380秒	微信	天津	天津	1	6	6	6	6	4	2	3	4	3	3	2	2	0	0	0	1	34	6	2	4	11	3	4	3	2	10	1	2	4	6.6	4	2.16667	2	3	4	28	12	7	1.16667	5.6	3	3.49	1
1603	2020/9/16 17:07:58	542秒	微信	浙江	嘉兴	1	1	1	0	1	0	0	0	0	0	0	0	0	0	0	0	1	21	0	1	1	1	2	1	2	2	2	3	3	1	1.6	1	1	1	1	1	3	0	0	0	0.6	0	0.24	0
1604	2020/9/16 17:21:38	1089秒	微信	海南	海口	1	1	1	0	1	1	0	0	0	0	1	0	3	0	0	0	1	26	0	1	4	4	3	3	2	1	11	2	1	4	1.8	1	1.66667	1	2	2	4	0	4	0.666667	0.8	0	0.52	0
1605	2020/9/16 17:33:13	572秒	微信	黑龙江	哈尔滨	1	2	2	4	4	3	3	3	2	2	3	6	6	2	4	4	1	23	0	1	4	1	3	2	2	1	10	2	4	4	4	3.5	5.16667	1	1	1	15	10	25	4.16667	3	2.5	3.2	1
1608	2020/9/16 18:05:03	986秒	微信	山西	太原	1	6	6	6	6	5	6	6	6	5	0	6	6	5	6	0	1	52	0	3	4	32	3	4	2	1	2	1	2	3	6.8	6.75	4.83333	4	3	5	29	23	23	3.83333	5.8	5.75	5.195	2
1610	2020/9/16 18:24:21	948秒	微信	黑龙江	牡丹江	1	2	3	2	2	0	2	3	1	2	3	3	2	3	2	3	1	29	0	1	4	7	3	3	2	2	2	2	3	2	2.8	3	3.66667	1	2	3	9	8	16	2.66667	1.8	2	2.12	1
1611	2020/9/16 18:38:47	1620秒	微信	江西	南昌	1	2	3	2	2	1	2	3	0	1	3	3	3	3	3	3	1	42	17	2	4	23	4	4	2	2	3	1	2	5	3	2.5	4	3	3	5	10	6	18	3	2	1.5	2.15	1
1613	2020/9/16 21:05:51	426秒	微信	山西	朔州	1	3	3	3	4	2	4	3	3	2	4	6	4	3	3	3	1	23	0	1	3	2	2	2	2	1	11	3	3	1	4	4	4.83333	1	1	1	15	12	23	3.83333	3	3	3.25	1
1614	2020/9/16 22:14:37	689秒	手机提交	新疆	乌鲁木齐	1	6	6	6	6	6	6	4	6	2	4	4	6	4	4	4	1	20	0	1	4	2	1	1	2	2	7	2	3	2	7	5.5	5.33333	1	1	1	30	18	26	4.33333	6	4.5	5.05	2
1615	2020/9/16 22:43:48	375秒	微信	海南	万宁	1	6	6	6	6	6	6	6	6	6	3	5	5	4	4	4	1	25	0	1	4	5	3	2	1	2	11	3	5	2	7	7	5.16667	1	1	2	30	24	25	4.16667	6	6	5.45	2
1616	2020/9/16 23:00:56	687秒	微信	江西	南昌	1	3	3	3	3	3	3	4	2	2	4	3	4	4	4	3	1	29	0	1	4	4	4	3	1	2	3	1	1	4	4	3.75	4.66667	1	2	2	15	11	22	3.66667	3	2.75	3.125	1
1617	2020/9/17 8:36:32	762秒	微信	福建	厦门	1	1	1	0	0	0	2	3	2	6	3	6	4	3	4	3	1	35	2	2	1	13	3	4	2	1	11	1	1	4	1.4	4.25	4.83333	2	3	4	2	13	23	3.83333	0.4	3.25	2.285	1
1619	2020/9/17 13:18:47	1073秒	微信	海南	海口	1	2	2	1	1	1	1	1	1	2	3	3	3	4	4	3	1	37	4	2	3	15	2	4	2	1	11	2	2	3	2.4	2.25	4.33333	2	3	4	7	5	20	3.33333	1.4	1.25	1.935	1
1621	2020/9/17 15:22:19	314秒	微信	浙江	杭州	1	1	1	1	1	1	1	1	1	1	1	1	1	1	1	1	1	38	0	1	4	14	3	4	2	1	11	1	2	5	2	2	2	2	3	4	5	4	6	1	1	1	1	0
1622	2020/9/17 16:25:34	543秒	微信	河南	开封	1	1	1	1	1	0	0	0	0	0	6	6	6	6	6	6	1	33	0	2	4	8	4	4	4	1	2	1	1	4	1.8	1	7	2	3	3	4	0	36	6	0.8	0	2.12	1
1623	2020/9/17 17:47:46	820秒	微信	浙江	金华	1	2	2	2	2	1	1	1	1	1	4	4	4	3	3	3	1	31	0	2	4	8	3	4	3	1	3	1	1	4	2.8	2	4.5	2	3	3	9	4	21	3.5	1.8	1	2.07	1
1624	2020/9/17 18:28:11	538秒	微信	浙江	金华	1	1	1	0	1	0	1	1	0	0	2	0	1	1	1	1	1	25	0	1	4	3	3	2	3	2	3	2	2	4	1.6	1.5	2	1	1	1	3	2	6	1	0.6	0.5	0.69	0
1625	2020/9/17 19:09:30	514秒	微信	浙江	金华	1	1	1	0	1	0	0	1	0	0	1	0	1	0	0	0	1	30	1	2	4	8	3	3	3	2	3	1	2	4	1.6	1.25	1.33333	2	2	3	3	1	2	0.333333	0.6	0.25	0.415	0
1626	2020/9/17 20:55:50	383秒	微信	河南	驻马店	1	0	0	0	0	0	0	0	0	0	0	0	0	0	0	0	1	47	23	2	4	29	4	6	4	1	11	1	2	5	1	1	1	3	4	5	0	0	0	0	0	0	0	0
1627	2020/9/17 20:56:00	787秒	微信	浙江	杭州	1	3	3	3	2	2	2	2	1	2	0	3	3	3	3	2	1	33	0.9	2	4	10	3	4	3	1	10	1	3	3	3.6	2.75	3.33333	2	3	3	13	7	14	2.33333	2.6	1.75	2.265	1
1629	2020/9/17 20:59:58	396秒	微信	浙江	杭州	1	3	3	2	2	2	1	1	1	1	3	3	4	4	4	4	1	24	0	1	2	1	3	2	2	2	10	2	5	3	3.4	2	4.66667	1	1	1	12	4	22	3.66667	2.4	1	2.36	1
1631	2020/9/17 21:03:45	501秒	微信	浙江	杭州	1	3	3	2	3	2	2	2	2	2	4	4	4	4	4	4	1	30	3	2	4	8	3	3	2	2	10	1	3	4	3.6	3	5	2	2	3	13	8	24	4	2.6	2	2.84	1
1632	2020/9/17 21:09:49	1045秒	微信	浙江	杭州	1	2	2	1	1	1	1	1	0	1	3	3	3	3	0	2	1	26	0	1	4	3	3	3	3	2	10	2	3	4	2.4	1.75	3.33333	1	2	1	7	3	14	2.33333	1.4	0.75	1.485	0
1633	2020/9/17 21:09:49	314秒	微信	浙江	杭州	1	3	3	3	3	2	2	2	2	2	3	3	3	2	3	3	1	29	3	2	4	8	3	3	2	2	10	2	1	3	3.8	3	3.83333	1	2	3	14	8	17	2.83333	2.8	2	2.57	1
1637	2020/9/17 21:21:41	587秒	微信	浙江	杭州	1	6	6	6	6	6	5	5	5	3	3	1	3	2	2	2	1	30	0	1	4	9	3	3	3	2	10	1	5	3	7	5.5	3.16667	2	2	3	30	18	13	2.16667	6	4.5	4.4	2
1639	2020/9/17 21:26:55	1323秒	微信	浙江	杭州	1	3	4	2	3	3	2	2	2	3	3	4	3	4	4	4	1	34	6	2	4	11	3	4	3	2	10	1	2	4	4	3.25	4.66667	2	3	4	15	9	22	3.66667	3	2.25	2.975	1
1641	2020/9/17 21:40:02	490秒	微信	浙江	杭州	1	4	6	4	4	3	4	3	1	1	2	1	3	3	2	2	1	25	0	1	4	3	3	2	3	2	10	2	2	3	5.2	3.25	3.16667	1	1	1	21	9	13	2.16667	4.2	2.25	3.005	1
1642	2020/9/17 21:45:55	647秒	微信	浙江	杭州	1	2	2	1	2	1	0	0	0	0	4	3	3	3	2	3	1	35	0	1	4	9	3	3	2	2	10	1	1	5	2.6	1	4	2	2	3	8	0	18	3	1.6	0	1.54	1
1643	2020/9/17 21:48:52	722秒	微信	江西	上饶	1	2	3	2	2	1	2	2	2	3	2	4	3	3	3	3	1	25	0	2	3	3	2	2	3	1	3	2	2	2	3	3.25	4	1	1	1	10	9	18	3	2	2.25	2.375	1
1645	2020/9/17 22:01:34	454秒	微信	浙江	杭州	1	4	4	2	2	2	2	2	1	0	2	2	2	2	2	1	1	28	0	2	4	10	3	3	3	2	10	1	5	4	3.8	2.25	2.83333	1	2	3	14	5	11	1.83333	2.8	1.25	2.045	1
1646	2020/9/17 22:04:32	1205秒	微信	河南	安阳	1	0	1	0	0	0	0	0	0	0	6	6	6	0	0	0	1	37	11	2	4	18	3	4	4	1	11	1	5	3	1.2	1	4	2	3	4	1	0	18	3	0.2	0	0.98	0
1649	2020/9/17 22:53:09	353秒	微信	浙江	杭州	1	2	2	0	0	0	1	2	2	0	1	1	1	1	1	1	1	25	0	1	4	4	3	3	3	2	4	1	2	5	1.8	2.25	2	1	2	2	4	5	6	1	0.8	1.25	0.995	0
1651	2020/9/18 7:38:11	502秒	微信	浙江	杭州	1	2	3	0	2	2	2	2	0	1	0	0	1	3	3	3	1	37	10	2	4	15	3	4	2	2	10	1	2	4	2.8	2.25	2.66667	2	3	4	9	5	10	1.66667	1.8	1.25	1.595	1
1652	2020/9/18 8:50:02	807秒	微信	浙江	杭州	1	2	2	1	1	0	1	1	0	0	3	0	3	2	2	2	1	27	0	1	4	4	3	3	3	2	10	1	3	3	2.2	1.5	3	1	2	2	6	2	12	2	1.2	0.5	1.23	0
1655	2020/9/18 9:47:18	925秒	微信	浙江	杭州	1	3	2	2	2	1	2	2	2	1	1	3	3	3	3	2	1	26	0	1	4	3	2	3	2	2	10	2	5	2	3	2.75	3.5	1	2	1	10	7	15	2.5	2	1.75	2.075	1
1659	2020/9/18 10:33:28	443秒	微信	浙江	金华	1	2	3	2	1	1	2	1	1	0	2	2	2	2	2	3	1	28	0	1	4	6	3	3	3	2	3	1	2	4	2.8	2	3.16667	1	2	3	9	4	13	2.16667	1.8	1	1.67	1
1660	2020/9/18 10:55:49	1140秒	微信	浙江	杭州	1	2	2	1	4	1	2	3	1	0	2	3	3	2	2	1	1	34	10	2	4	13	3	3	2	2	10	3	2	4	3	2.5	3.16667	2	2	4	10	6	13	2.16667	2	1.5	1.9	1
1661	2020/9/18 11:42:18	542秒	微信	浙江	杭州	1	4	5	5	5	2	2	2	1	0	4	3	3	2	3	3	1	23	0	1	4	1	3	2	2	2	10	2	5	3	5.2	2.25	4	1	1	1	21	5	18	3	4.2	1.25	2.955	1
1662	2020/9/18 12:38:30	574秒	微信	浙江	杭州	1	4	4	2	4	3	3	3	3	3	1	1	1	1	3	1	1	38	3	2	4	16	3	4	2	1	3	2	3	5	4.4	4	2.33333	2	3	4	17	12	8	1.33333	3.4	3	2.66	1
1663	2020/9/18 13:27:03	491秒	微信	北京	北京	1	3	3	3	3	3	2	2	1	0	4	4	4	3	3	4	1	25	0	1	4	3	3	2	2	2	2	2	4	4	4	2.25	4.66667	1	1	1	15	5	22	3.66667	3	1.25	2.675	1
1665	2020/9/18 14:30:48	1034秒	微信	北京	北京	1	5	6	6	6	2	3	3	2	1	0	0	0	5	2	0	1	33	4	2	4	11	3	3	3	2	2	1	3	4	6	3.25	2.16667	2	2	4	25	9	7	1.16667	5	2.25	3.025	1
1666	2020/9/18 15:02:39	1985秒	微信	北京	北京	1	5	5	6	6	4	2	3	3	1	4	4	3	4	4	0	1	32	4	2	4	12	3	4	3	2	3	1	2	5	6.2	3.25	4.16667	2	3	4	26	9	19	3.16667	5.2	2.25	3.705	2
1667	2020/9/18 15:16:48	857秒	微信	北京	北京	1	6	6	6	6	5	2	2	2	3	3	1	3	3	2	0	1	49	25	3	4	30	2	4	3	1	2	1	2	5	6.8	3.25	3	3	3	5	29	9	12	2	5.8	2.25	3.595	2
1668	2020/9/18 15:20:16	702秒	微信	北京	北京	1	2	5	5	1	2	4	3	2	2	2	2	2	3	3	1	1	32	0	1	4	12	3	3	2	2	1	1	2	5	4	3.75	3.16667	2	2	4	15	11	13	2.16667	3	2.75	2.675	1
1669	2020/9/18 16:54:16	949秒	微信	北京	北京	1	6	6	6	6	5	5	6	5	2	3	0	3	4	4	3	1	32	3	2	4	10	3	3	1	2	2	1	2	5	6.8	5.5	3.83333	2	2	3	29	18	17	2.83333	5.8	4.5	4.52	2
1670	2020/9/18 17:14:05	1246秒	微信	北京	北京	1	2	2	1	2	2	1	1	1	0	3	2	3	2	2	2	1	30	0	2	4	10	3	3	2	1	3	1	2	5	2.8	1.75	3.33333	2	2	3	9	3	14	2.33333	1.8	0.75	1.645	1
1671	2020/9/18 17:46:47	920秒	微信	北京	北京	1	4	6	4	5	3	3	2	1	1	2	0	2	2	2	0	1	33	6	2	4	12	3	4	2	2	2	1	3	3	5.4	2.75	2.33333	2	3	4	22	7	8	1.33333	4.4	1.75	2.685	1
1676	2020/9/19 19:25:16	4281秒	微信	北京	北京	1	3	2	2	3	2	2	2	1	0	3	3	3	0	0	3	1	52	23	2	4	31	3	4	2	1	2	1	1	5	3.4	2.25	3	4	3	5	12	5	12	2	2.4	1.25	1.935	1
1678	2020/9/20 21:30:19	845秒	微信	宁夏	银川	1	2	1	1	2	0	0	0	0	0	3	0	3	3	3	0	1	42	13	2	4	22	3	4	4	1	3	2	5	5	2.2	1	3	3	3	5	6	0	12	2	1.2	0	1.08	0
1680	2020/9/21 9:01:50	876秒	微信	广西	南宁	1	2	2	2	2	2	3	3	2	2	0	0	4	0	0	0	1	44	13	2	4	26	3	5	4	1	2	1	1	4	3	3.5	1.66667	3	4	5	10	10	4	0.666667	2	2.5	1.75	1
1681	2020/9/21 9:03:45	1010秒	微信	广西	南宁	1	5	3	3	3	2	2	2	2	1	0	3	3	5	4	0	1	40	3	2	4	15	3	4	3	2	10	2	2	4	4.2	2.75	3.5	3	3	4	16	7	15	2.5	3.2	1.75	2.555	1
1682	2020/9/21 9:15:02	710秒	微信	广西	南宁	1	2	2	2	2	2	1	1	1	2	0	2	1	0	3	0	1	44	18	2	4	25	3	4	2	1	5	1	1	4	3	2.25	2	3	3	5	10	5	6	1	2	1.25	1.475	0
1683	2020/9/21 9:30:43	2128秒	微信	广西	南宁	1	1	1	1	1	0	1	1	1	1	1	1	1	1	3	0	1	37	4	2	4	17	3	4	2	1	5	2	1	5	1.8	2	2.16667	2	3	4	4	4	7	1.16667	0.8	1	0.97	0
1684	2020/9/21 9:35:46	1835秒	微信	广西	河池	1	3	2	2	2	2	3	3	3	2	3	3	3	3	3	0	1	41	0	3	4	11	3	4	2	1	5	1	3	3	3.2	3.75	3.5	3	3	4	11	11	15	2.5	2.2	2.75	2.455	1
1686	2020/9/21 12:00:36	551秒	微信	天津	天津	1	2	3	2	1	2	1	2	2	2	0	4	3	0	2	1	1	26	0	2	4	5	3	2	1	2	8	2	2	3	3	2.75	2.66667	1	1	2	10	7	10	1.66667	2	1.75	1.825	1
1689	2020/9/21 12:09:10	1059秒	微信	山西	太原	1	3	3	2	2	2	2	2	2	2	3	3	3	3	3	3	1	25	0	1	4	2	3	3	3	2	8	1	2	2	3.4	3	4	1	2	1	12	8	18	3	2.4	2	2.46	1
1690	2020/9/21 12:24:54	1747秒	微信	山东	济宁	1	2	2	1	2	2	2	1	1	0	2	2	1	0	0	0	1	55	26	2	2	30	2	4	4	1	2	1	3	2	2.8	2	1.83333	4	3	5	9	4	5	0.833333	1.8	1	1.27	0
1692	2020/9/21 12:35:07	1491秒	微信	天津	天津	1	4	4	3	3	3	3	3	2	2	3	3	3	3	3	3	1	36	0	1	4	10	3	4	3	2	8	1	2	3	4.4	3.5	4	2	3	3	17	10	18	3	3.4	2.5	3.01	1
1693	2020/9/21 12:44:13	654秒	微信	天津	天津	1	2	2	2	2	2	2	2	2	2	4	4	4	3	3	3	1	35	1.5	2	4	10	3	3	2	1	8	1	2	4	3	3	4.5	2	2	3	10	8	21	3.5	2	2	2.45	1
1694	2020/9/21 12:46:25	607秒	微信	天津	天津	1	3	3	3	4	3	3	3	3	3	3	3	3	3	3	3	1	35	4	2	4	9	3	4	1	2	8	1	2	4	4.2	4	4	2	3	3	16	12	18	3	3.2	3	3.08	1
1696	2020/9/21 14:55:00	423秒	微信	国外	澳大利亚	1	3	6	0	0	1	0	0	0	0	3	0	0	0	0	0	1	34	2	2	1	13	4	2	2	1	11	2	1	5	3	1	1.5	2	1	4	10	0	3	0.5	2	0	0.95	0
1697	2020/9/21 16:35:38	386秒	微信	河北	未知	1	6	6	6	6	6	6	6	6	6	4	6	6	6	6	6	1	32	2	2	3	5	3	4	2	2	3	1	4	2	7	7	6.66667	2	3	2	30	24	34	5.66667	6	6	5.9	2
1699	2020/9/22 9:03:31	1029秒	微信	北京	北京	1	1	2	0	1	0	0	0	0	0	2	0	1	0	0	0	1	28	1	2	4	6	3	3	2	2	2	1	3	3	1.8	1	1.5	1	2	3	4	0	3	0.5	0.8	0	0.47	0
1700	2020/9/22 9:20:22	1804秒	微信	北京	北京	1	1	1	1	1	0	0	1	1	0	3	3	1	0	0	0	1	40	13	2	4	20	3	4	3	2	2	1	3	4	1.8	1.5	2.16667	3	3	4	4	2	7	1.16667	0.8	0.5	0.82	0
1701	2020/9/22 9:32:51	571秒	微信	北京	北京	1	0	1	0	2	0	0	0	0	0	2	2	3	1	3	3	1	36	12	2	4	16	3	4	2	2	2	1	4	4	1.6	1	3.33333	2	3	4	3	0	14	2.33333	0.6	0	0.94	0
1703	2020/9/22 11:37:50	869秒	微信	北京	北京	1	0	2	0	2	0	0	0	0	0	0	0	0	0	0	0	1	33	0	2	4	14	3	4	2	2	2	1	2	5	1.8	1	1	2	3	4	4	0	0	0	0.8	0	0.32	0
1706	2020/9/22 16:50:22	510秒	微信	河南	郑州	1	6	6	6	6	6	6	6	6	5	0	0	4	4	4	0	1	29	0	1	4	9	3	4	3	2	2	2	4	4	7	6.75	3	1	3	3	30	23	12	2	6	5.75	4.725	2
1707	2020/9/22 17:00:21	544秒	微信	河南	安阳	1	2	3	2	2	2	2	2	1	2	3	3	3	4	4	3	1	30	1	2	4	6	3	3	2	2	2	2	4	4	3.2	2.75	4.33333	2	2	3	11	7	20	3.33333	2.2	1.75	2.405	1
1708	2020/9/22 17:11:58	378秒	微信	北京	北京	1	3	3	3	3	2	2	2	3	0	3	3	3	3	3	3	1	21	0	1	4	1	2	2	3	2	1	2	2	1	3.8	2.75	4	1	1	1	14	7	18	3	2.8	1.75	2.545	1
1709	2020/9/22 17:14:15	765秒	微信	河南	郑州	1	3	2	1	1	1	0	2	1	1	2	0	1	0	1	0	1	43	16	3	4	24	3	4	2	1	2	1	4	4	2.6	2	1.66667	3	3	5	8	4	4	0.666667	1.6	1	1.14	0
1710	2020/9/22 17:15:36	773秒	微信	河南	郑州	1	0	2	0	0	0	0	0	0	0	2	3	2	0	3	0	1	28	2	2	4	5	3	2	3	2	2	2	5	4	1.4	1	2.66667	1	1	2	2	0	10	1.66667	0.4	0	0.66	0
1712	2020/9/22 17:29:38	690秒	微信	河南	郑州	1	2	2	2	1	0	0	1	0	0	3	0	0	0	0	0	1	30	1	2	2	5	3	3	2	2	2	2	5	3	2.4	1.25	1.5	2	2	2	7	1	3	0.5	1.4	0.25	0.785	0
1713	2020/9/22 17:33:21	694秒	微信	河南	平顶山	1	3	3	3	3	3	2	2	1	1	0	0	3	3	3	4	1	25	0	1	1	1	3	2	2	1	2	2	2	2	4	2.5	3.16667	1	1	1	15	6	13	2.16667	3	1.5	2.3	1
1714	2020/9/22 17:41:42	540秒	微信	北京	北京	1	6	6	6	6	6	6	6	6	6	0	0	0	0	0	6	1	31	1	2	2	10	3	4	2	2	2	2	1	3	7	7	2	2	3	3	30	24	6	1	6	6	4.5	2
1715	2020/9/22 17:45:23	726秒	微信	北京	北京	1	2	2	2	2	1	1	1	1	0	3	3	3	2	2	2	1	28	1	2	4	3	3	3	3	2	2	2	2	3	2.8	1.75	3.5	1	2	1	9	3	15	2.5	1.8	0.75	1.695	1
1716	2020/9/22 17:50:11	443秒	微信	河南	郑州	1	4	4	4	4	4	4	4	2	2	4	4	5	3	4	4	1	24	0	1	4	1	3	2	2	1	2	2	2	2	5	4	5	1	1	1	20	12	24	4	4	3	3.7	2
1717	2020/9/22 18:03:29	591秒	微信	河南	郑州	1	2	4	2	3	2	2	2	1	1	3	3	3	3	3	3	1	29	1	2	4	5	3	3	2	2	2	2	5	3	3.6	2.5	4	1	2	2	13	6	18	3	2.6	1.5	2.39	1
1718	2020/9/22 18:43:37	733秒	微信	北京	北京	1	4	4	4	2	2	2	2	2	2	3	3	4	4	4	3	1	28	0	1	4	5	3	3	3	2	2	2	4	3	4.2	3	4.5	1	2	2	16	8	21	3.5	3.2	2	2.93	1
1719	2020/9/22 18:47:26	1229秒	微信	河南	安阳	1	3	5	3	3	2	3	2	2	1	2	0	3	0	0	1	1	27	0	1	4	6	2	3	3	2	2	2	2	4	4.2	3	2	1	2	3	16	8	6	1	3.2	2	2.18	1
1721	2020/9/22 20:47:12	2161秒	微信	河南	郑州	1	3	2	1	2	1	1	2	0	0	3	3	3	3	3	3	1	41	3	2	4	15	3	4	2	1	2	2	3	4	2.8	1.75	4	3	3	4	9	3	18	3	1.8	0.75	1.845	1
1722	2020/9/22 21:02:27	830秒	微信	河南	郑州	1	3	4	2	2	2	1	0	1	0	3	3	3	4	3	3	1	36	4	2	4	7	3	4	2	1	2	2	5	3	3.6	1.5	4.16667	2	3	3	13	2	19	3.16667	2.6	0.5	2.14	1
1724	2020/9/22 23:07:11	2601秒	微信	北京	北京	1	2	2	1	1	0	0	0	0	0	3	3	3	3	3	3	1	48	21	2	4	28	3	4	2	2	2	1	4	4	2.2	1	4	3	3	5	6	0	18	3	1.2	0	1.38	0
1725	2020/9/23 11:25:07	522秒	微信	西藏	拉萨	1	3	3	3	3	1	1	1	1	1	4	3	3	2	2	2	1	28	0	1	1	4	3	3	2	1	2	1	2	5	3.6	2	3.66667	1	2	2	13	4	16	2.66667	2.6	1	2.14	1
1726	2020/9/23 11:48:05	344秒	微信	西藏	拉萨	1	2	1	1	1	1	1	1	2	2	4	3	3	3	3	3	1	31	5	2	4	8	3	4	3	1	2	1	2	5	2.2	2.5	4.16667	2	3	3	6	6	19	3.16667	1.2	1.5	1.88	1
1727	2020/9/23 11:59:28	971秒	微信	西藏	拉萨	1	3	3	3	3	3	2	2	1	0	2	1	1	2	2	2	1	50	24	3	4	31	3	5	4	1	11	1	2	5	4	2.25	2.66667	4	4	5	15	5	10	1.66667	3	1.25	2.075	1
1728	2020/9/23 12:17:19	2078秒	微信	西藏	那曲	1	0	0	0	0	0	0	1	0	0	3	2	3	3	3	3	1	32	0	2	4	5	3	3	2	1	11	1	2	5	1	1.25	3.83333	2	2	2	0	1	17	2.83333	0	0.25	0.925	0
1729	2020/9/23 16:15:53	775秒	微信	浙江	杭州	1	6	6	6	6	3	5	5	5	5	1	1	3	4	4	1	1	26	0	1	4	4	3	3	2	2	2	2	2	4	6.4	6	3.33333	1	2	2	27	20	14	2.33333	5.4	5	4.36	2
1730	2020/9/23 16:17:49	1039秒	微信	广西	南宁	1	2	2	1	2	1	1	1	1	1	2	2	3	3	3	3	1	54	25	2	4	32	3	6	4	2	5	1	1	5	2.6	2	3.66667	4	4	5	8	4	16	2.66667	1.6	1	1.74	1
1733	2020/9/24 9:20:50	845秒	微信	江西	南昌	1	0	0	0	0	0	0	0	0	0	0	0	0	0	0	0	1	33	4	2	4	13	3	4	4	1	11	1	4	4	1	1	1	2	3	4	0	0	0	0	0	0	0	0
1734	2020/9/24 9:23:48	465秒	微信	江西	南昌	1	2	2	2	1	1	0	0	0	0	6	6	6	0	0	0	1	25	0	1	4	2	3	2	2	2	3	2	2	2	2.6	1	4	1	1	1	8	0	18	3	1.6	0	1.54	1
1736	2020/9/24 9:34:14	1256秒	微信	江西	南昌	1	0	0	0	0	0	0	0	0	0	0	0	0	0	0	0	1	32	0	2	4	11	3	3	3	2	3	2	1	3	1	1	1	2	2	4	0	0	0	0	0	0	0	0
1737	2020/9/24 9:39:19	1037秒	微信	江西	南昌	1	0	0	0	0	0	0	0	0	0	0	0	0	0	0	0	1	44	19	2	4	25	3	4	2	1	11	1	2	4	1	1	1	3	3	5	0	0	0	0	0	0	0	0
1738	2020/9/24 9:39:19	1037秒	微信	江西	南昌	1	0	0	0	0	0	0	0	0	0	0	0	0	0	0	0	1	44	18	2	4	25	3	4	2	1	11	1	2	4	1	1	1	3	3	5	0	0	0	0	0	0	0	0
1739	2020/9/24 10:32:13	694秒	微信	江西	南昌	1	2	2	2	2	1	1	1	1	0	1	0	1	3	3	3	1	30	3	2	4	10	3	2	2	2	4	2	1	2	2.8	1.75	2.83333	2	1	3	9	3	11	1.83333	1.8	0.75	1.495	1
1740	2020/9/24 11:07:07	559秒	微信	江西	南昌	1	2	3	2	1	0	0	1	0	0	3	3	4	3	3	3	1	25	0	1	4	3	2	2	3	2	4	2	1	4	2.6	1.25	4.16667	1	1	1	8	1	19	3.16667	1.6	0.25	1.665	1
[truncated: 13 more columns]
